# Supplementary material for: Inhibitory role of Annexin A1 in pathological bone resorption and therapeutic implications in periprosthetic osteolysis
Source: Nat Commun. 2022 Jul 7;13:3919. doi: 10.1038/s41467-022-31646-0 (PMC9262976; doi:10.1038/s41467-022-31646-0)
Supplement: Supplementary file 4 — Source Data [file 41467_2022_31646_MOESM4_ESM.xlsx]

## Sheet: Figure 1
Figure 1c						Figure 1d					Figure 1e						Figure 1f
	Mock	UHMWPE	UHMWPE vs Mock			Mock	UHMWPE	UHMWPE vs Mock			Mock	M1	M2		P value		Mock	UHMWPE	UHMWPE vs Mock
S1	1.11023	0.874861	P value	0.1661		1.07793	0.975693	P value	0.4927		0.934713	1.09591	1.94939	Mock vs. M1	0.3044		1.05284	5.49277	P value	<0.0001
S2	1.01749	2.63974				0.951543	1.32487				1.06024	1.16062	1.55631	Mock vs. M2	0.0009		0.705942	6.00168
S3	0.872288	3.75848				0.987345	0.988535				1.00505	1.27946	1.84342	M1 vs. M2	0.0036		1.24075	6.0729
Figure 1g
	UHMWPE	(-)	(+)	(-)	(+)	(-)	(+)
		IL-10		TGF		AnxA1
S1		1.00928	0.90964	1.01162	1.07428	1.06805	1.72668
S2		0.988512	0.831236	0.943874	1.08172	0.925304	2.74727
S3		1.00231	0.634341	1.04729	1.42734	0.918913	1.63354
	P value	0.0642		0.1831		0.0416

## Sheet: Figure 2
Figure 2a							Figure 2b							Figure 2g
	Con Ab	Ly6G Ab	P value					Sham	Con Ab	Ly6G Ab		P value			UHMWPE	(+)	(+)	(+)		P value
S1	15	8	0.028				S1	0.91067	1.20164	0.560583	Sham vs. Con. Ab	0.4531			BMN	(-)	(+)	(-)	UHMWPE vs. BMN	0.0019
S2	26	3					S2	1.14472	1.11342	0.537747	Sham vs. Ly6G Ab	0.0002			aBMN	(-)	(-)	(+)	UHMWPE vs. aBMN	0.001
S3	30	10					S3	0.955945	1.13682	0.488016	Con. Ab vs. Ly6G Ab	<0.0001		S1		20.529	9.232	7.931	BMN vs. aBMN	0.9464
							S4	1.00347	0.904379	0.523042				S2		16.258	10.656	12.552
														S3		12.961	11.473	8.221
														S4		20.823	13.435	8.084
Figure 2c	UHMWPE						Figure 2c	VE-UHMWPE						S5		23.21	8.082	12.59
	Sham	Con. Ab	Ly6G Ab		P value			Con. Ab	Ly6G Ab	P value				S6		13.436	10.594	10.831
S1	4.55	15.998	29.12	Sham vs. Con. Ab	0.0007		S1	7.8	25.956	0.0027
S2	3.041	16.958	22.015	Sham vs. Ly6G Ab	<0.0001		S2	14.38	15.995
S3	4.45	13.081	17.35	Con. Ab vs. Ly6G Ab	0.0313		S3	14.694	21.635
S4	5.992	14.35	14.052				S4	8.518	26.457					Figure 2h
S5	5.775	11.638	16.522				S5	10.142	22.854						UHMWPE	(+)	(+)	(+)		P value
S6	5.005	12.326	18.51				S6	15.704	13.581						BMN	(-)	(+)	(-)	UHMWPE vs. BMN	0.0026
							S7	11.766	16.409						aBMN	(-)	(-)	(+)	UHMWPE vs. aBMN	0.0003
														S1		1.415	0.98	0.47	BMN vs. aBMN	0.3843
							Figure 2d	VE-UHMWPE						S2		1.215	1.021	0.84
Figure 2d	UHMWPE							Con. Ab	Ly6G Ab	P value				S3		1.233	0.408	0.528
	Sham	Con. Ab	Ly6G Ab		P value		S1	0.473333	1.28	0.0038				S4		1.136	0.8465	0.665
S1	0.455	0.52	1.06	Sham vs. Con. Ab	0.1007		S2	0.325	1.045					S5		1.4975	0.6475	0.575
S2	0.36	0.53	1.2	Sham vs. Ly6G Ab	0.0005		S3	0.57	1.06
S3	0.18	0.55	0.865	Con. Ab vs. Ly6G Ab	0.0232		S4	0.89	0.865
S4	0.4245	0.745	1.64				S5	0.66	1.442
S5	0.09	1.255	1.7
														Figure 2j
							Figure 2e	VE-UHMWPE							UHMWPE	(+)	(+)	(+)		P value
Figure 2e	UHMWPE							Con. Ab	Ly6G Ab	P value					BMN	(-)	(+)	(-)	UHMWPE vs. BMN	<0.0001
	Sham	Con. Ab	Ly6G Ab		P value		S1	11.5675	5.59933	0.0003					aBMN	(-)	(-)	(+)	UHMWPE vs. aBMN	<0.0001
S1	1.41	5.797	12.2115	Sham vs. Con. Ab	0.0325		S2	14.6075	3.431					S1		7.3375	4.5	3.485	BMN vs. aBMN	0.5414
S2	4.333	4.9805	8.417	Sham vs. Ly6G Ab	<0.0001		S3	14.032	6.607					S2		8.71	4.03767	3.444
S3	3.9335	5.825	10.362	Con. Ab vs. Ly6G Ab	0.0086		S4	13.442	5.412					S3		7.61	5.218	3.342
S4	3.122	9.426	8.918				S5	8.918	6.483					S4		6.9595	2.9515	3.835
S5	2.49	4.137	8.918											S5		6.3935	3.721	3.8815

## Sheet: Figure 3
Figure 3a					Figure 3b					Figure 3c
	WT	AnxA1 KO	P value			WT	AnxA1 KO	P value			WT	AnxA1 KO	P value
S1	16.432	19.172	0.0048		S1	0.774	0.8395	0.0066		S1	16.432	19.172	0.0048
S2	8.876	24.542			S2	0.369	1.269			S2	8.876	24.542
S3	12.328	17.846			S3	0.857	1.503			S3	12.328	17.846
S4	9.998	17.902			S4	0.757	2.106			S4	9.998	17.902
S5	14.859	15.107			S5	0.9025	1.535			S5	14.859	15.107
S6	8.424	17.002			S6	1.1515	1.929			S6	8.424	17.002
Figure 3e					Figure 3f					Figure 3g
	Con. Ab	AnxA1 Ab	P value			Con. Ab	AnxA1 Ab	P value			Con. Ab	AnxA1 Ab	P value
S1	10.606	13.596	0.0023		S1	1.5375	0.943	0.0362		S1	5.153	5.7475	0.0078
S2	12.36	12.894			S2	2.9015	0.741			S2	3.745	10.3265
S3	11.234	15.164			S3	1.42	0.9515			S3	2.7785	5.6065
S4	9.42	13.673			S4	1.0245	0.858			S4	3.479	4.823
S5	12.909	14.389			S5	1.2823	1.0875			S5	3.967	6.408
S6	12.313	15.45			S6	1.257	0.7765			S6	4.127	7.729

## Sheet: Figure 4
Figure 4b											Figure 4c							P value			Figure 4d
	AnxA1 (+)	AnxA1 (-)		P value							RANKL	(+)	(+)	(+)	(+)	(+)	0 vs. 50	<0.0001			RANKL	(+)	(+)	P value
Mock	UHMWPE	UHMWPE	Mock vs. AnxA1 (+)	0.0001							AnxA1 Con. (ng/ml)	0	50	100	200	500	0 vs. 100	<0.0001			AnxA1	(+)	(-)	0.0008
3	82	95	Mock vs. AnxA1 (-)	<0.0001								621	289	198	198	139	0 vs. 200	<0.0001				21.23	85.57
10	56	107	AnxA1 (+) vs. AnxA1 (-)	0.0004								528	259	209	139	140	0 vs. 500	<0.0001				16.6	71.025
15	55	98										553	268	256	231	97	50 vs. 100	0.4425				7.17	91.92
2	39	87															50 vs. 200	0.0975
7	49	116															50 vs. 500	0.0034
9	43	64															100 vs. 200	0.8056
																	100 vs. 500	0.0488
Figure 4e																	200 vs. 500	0.2502
			MCSF1	MCSF2	MCSF3	RANKL1	RANKL2	RANKL3	ANXA1-1	ANXA1-2	ANXA1-3
OC PW		FOSL2	12.74	13.18	8.91	36.79	73.5	61.04	19.12	19.56	19.6
		FYN	0.24	0.86	0.73	3.19	6.94	5.21	2.01	1.31	1.58
		JAK1	5.05	4.1	4.41	12.03	9.66	10.02	6.55	3.1	10.91
		ACP5	84.93	109.66	56.95	130.15	128.55	198.02	88.03	88.54	89.19
		CTSK	1575.53	1499.19	2002.08	4265.41	7654.04	7269.76	1947.48	2116.45	1997.34
		FHL2	0.3	0.22	0	1.52	2.21	2.5	0.93	0	0.84
		ITGB3	29.54	25.63	29.43	120.32	220.52	219.94	58.31	64.37	61.57
		NFATC1	0	1.02	0.05	5.74	8.11	5.92	0.52	1.71	2.85
		OSCAR	2.89	6.27	2.61	11.16	20.22	26.09	18.76	14.2	15.67
		PIK3CB	11.49	12.92	16.95	18.25	29.66	26.55	14.9	13.05	15.52
		SQSTM1	473.9	471.82	496.57	523.84	748.97	793.9	483.85	499.15	498.48
		TEC	0	0	0	0.77	0.47	0.73	0.13	0.41	0.56
		TGFBR2	57.34	49.49	44.19	53.33	63.35	62.93	35.9	36.57	38.11
NFKB PW		NFKBIA	5.32	8.49	7.36	9.06	11.37	9.24	6.76	5.48	8.64
		RELB	16.41	15.74	11.53	18.98	22.61	22.68	20.25	20.69	16.7
		NFKB1	0.39	0.86	0.9	1.53	2.06	2.82	0.88	1.5	1.12
		NFKB2	11.41	13.4	10.93	13.13	16.86	17.44	17.5	13.75	13.59
		TAB2	27.97	29.93	26.8	31.9	38.61	37.36	23.87	26.84	28.52
		BCL10	12.2	12.05	12.58	14.18	16.16	18.57	12.92	13.07	14.36
		CFLAR	18.51	18.04	19.54	19.01	22.86	18.88	15.73	15.13	17.4
		TNFAIP3	2.78	4.18	3.18	5.65	10.67	6.82	6.07	5.89	5.17
		TRAF3	5.97	3.91	5.48	5.87	6.58	6.5	4.03	3.77	4.94
		XIAP	4.83	4.57	4.27	5.44	8.2	7.55	4.34	2.63	3.14
		BIRC3	3.02	2.57	2.74	4.48	5.84	5.38	4.31	2.61	4.99
		CSNK2A1	16.42	18.46	18.77	13.02	14.36	15.16	15.1	13.75	12.34
		CSNK2A2	11.36	9.87	12.38	12.78	16.26	18.71	11.94	10.72	6.79
		ICAM1	17.73	18.39	12.12	17.39	25.4	27.17	21.53	22.27	22.14
		IRAK1	17.61	11.85	7.32	12.61	18.79	16.85	10.04	9.98	11.25
		PTGS2	0	0	0	0.17	0.19	0.15	0.05	0.15	0
PPARG pathway		CD36	102.9	98.67	140.35	89.27	70.22	67.26	134.63	132.74	129.53
		ACOX2	3.39	3.28	3.09	1.59	2.26	1.65	3.25	3.48	4.5
		FABP3	25.71	28.92	39.95	33.91	20.2	25.42	33.71	37.81	34.49
		FABP4	15.03	17.78	23.37	12.03	11.23	6.22	30.48	31.94	28.27
		LPL	241.92	230.3	253.71	128.02	94.66	129.11	206.11	195.55	214.18
		NR1H3	0	0.78	0	0	0	0	25.05	0	16.82
		OLR1	4.72	4.34	5.49	2.48	8.05	5.8	14.51	12.53	14.81
		PPARG	0	0.03	0	7.22	4.9	2.83	14.35	11.26	11.16
		PCK2	58.36	37.6	34.35	65.93	66.01	57.95	82.06	76.22	77.66
		SORBS1	0.91	0.55	0.65	0.32	0.35	0.38	0.85	0.79	0.57
Figure 4g
AnxA1 Con. (ng/ml)	0	30	60	180		P value
	1.02281	0.96908	0.32575	2.86071	0 vs. 30	0.9422
	0.905989	0.847857	1.26832	2.35948	0 vs. 60	0.9906
	1.0712	0.663617	1.67874	2.74661	0 vs. 180	0.0032
					30 vs. 60	0.8303
					30 vs. 180	0.0017
					60 vs. 180	0.0045

## Sheet: Figure 5
Figure 5a	A	B	C	D	E
UHMWPE	(-)	(+)	(+)	(+)	(+)			P value		Figure 5b								P value
WRW4	(-)	(-)	(+)	(-)	(-)		Column A vs. Column B	<0.0001		UHMWPE	(-)	(+)	(+)	(+)	(+)		Column A vs. Column B	<0.0001
Ac2-26	(-)	(-)	(-)	(+)	(-)		Column A vs. Column C	<0.0001		WRW4	(-)	(-)	(+)	(-)	(-)		Column A vs. Column C	<0.0001
BML111	(-)	(-)	(-)	(-)	(+)		Column A vs. Column D	0.105		Ac2-26	(-)	(-)	(-)	(+)	(-)		Column A vs. Column D	0.0436
	4.396	18.097	17.305	11.154	14.943		Column A vs. Column E	<0.0001		BML111	(-)	(-)	(-)	(-)	(+)		Column A vs. Column E	0.0014
	3.497	15.929	26.598	7.863	18.804		Column B vs. Column C	0.1632			0.376	0.98267	1.92167	0.74	0.528		Column B vs. Column C	>0.9999
	5.488	13.107	18.477	9.148	14.963		Column B vs. Column D	0.0014			0.61033	1.85033	1.88767	0.65033	1.5555		Column B vs. Column D	0.0016
	7.482	16.903	25.248	9.268	14.003		Column B vs. Column E	0.9972			0.23367	1.593	1.328	1.16333	0.7745		Column B vs. Column E	0.0504
	5.726	12.56	15.451	10.079	14.869		Column C vs. Column D	<0.0001			0.43167	1.83567	1.35133	0.87867	1.248		Column C vs. Column D	0.0013
	3.297	13.305	17.875	8.771	15.484		Column C vs. Column E	0.0841			0.256	1.83227	1.49233	0.757	0.9845		Column C vs. Column E	0.0423
	8.7	20.879	14.349	9.19	14.226		Column D vs. Column E	0.0035			0.262	1.34833	1.54033	0.937667	1.46		Column D vs. Column E	0.6065
Figure 5c								P value
UHMWPE	(-)	(+)	(+)	(+)	(+)		Column A vs. Column B	0.0008
WRW4	(-)	(-)	(+)	(-)	(-)		Column A vs. Column C	<0.0001
Ac2-26	(-)	(-)	(-)	(+)	(-)		Column A vs. Column D	0.4203
BML111	(-)	(-)	(-)	(-)	(+)		Column A vs. Column E	0.0112
	2.003	6.128	11.117	3.3015	2.6325		Column B vs. Column C	0.3835
	3.476	5.3865	10.224	3.175	6.026		Column B vs. Column D	0.0531
	1.3855	5.3035	8.00333	2.927	6.743		Column B vs. Column E	0.8168
	1.6315	7.012	5.209	5.196	8.6585		Column C vs. Column D	0.0007
	1.5945	5.988	6.69733	3.344	3.5285		Column C vs. Column E	0.0543
	1.509	7.606	6.264	3.376	3.877		Column D vs. Column E	0.3782

## Sheet: Figure 6
Figure 6a
UHMWPE	(+)	(+)	(+)				Figure 6b							Figure 6c
GW9662	(-)	(-)	(+)		P value		UHMWPE	(+)	(+)	(+)				UHMWPE	(+)	(+)	(+)
Ac2-26	(-)	(+)	(+)	UHMWPE vs. Ac2-26	0.014		GW9662	(-)	(-)	(+)		P value		GW9662	(-)	(-)	(+)		P value
	14.274	10.653	11.273	UHMWPE vs. GW0662	0.3185		Ac2-26	(-)	(+)	(+)	UHMWPE vs. Ac2-26	0.0684		Ac2-26	(-)	(+)	(+)	UHMWPE vs. Ac2-26	0.0191
	15.058	9.437	11.453	Ac2-26 vs. GW0662	0.15			1.3885	0.83	1.3555	UHMWPE vs. GW0662	0.9756			7.0415	3.5515	8.6795	UHMWPE vs. GW0662	0.8734
	19.831	11.058	18.075					1.403	1.179	1.958	Ac2-26 vs. GW0662	0.0492			6.991	4.752	8.1885	Ac2-26 vs. GW0662	0.009
	15.879	9.743	13.953					1.6535	0.83	1.286					6.027	4.524	6.7115
								1.087	0.245	1.133					6.7095	2.408	4.8775
Figure 6e
	Tnf-α							Il-1β							Pparγ
UHMWPE	(+)	(+)	(+)				UHMWPE	(+)	(+)	(+)				UHMWPE	(+)	(+)	(+)
GW9662	(-)	(-)	(+)		P value		GW9662	(-)	(-)	(+)		P value		GW9662	(-)	(-)	(+)		P value
Ac2-26	(-)	(+)	(+)	UHMWPE vs. Ac2-26	0.0026		Ac2-26	(-)	(+)	(+)	UHMWPE vs. Ac2-26	0.0026		Ac2-26	(-)	(+)	(+)	UHMWPE vs. Ac2-26	0.0474
	0.84675	0.68302	0.73713	UHMWPE vs. GW0662	0.0491			0.915416	0.723217	0.941152	UHMWPE vs. GW0662	0.5938			0.65861	8.86119	0.47221	UHMWPE vs. GW0662	0.982
	0.92019	0.70222	0.72196	Ac2-26 vs. GW0662	0.1738			1.10382	0.802459	0.928195	Ac2-26 vs. GW0662	0.011			0.94442	7.60791	0.70588	Ac2-26 vs. GW0662	0.0357
	1.06437	0.42632	0.73204					0.974342	0.470576	0.890384					1.32639	1.97746	0.99827
	1.20581	0.34389	0.74226					1.01572	0.421177	0.915416					1.21209	2.26184	0.89969

## Sheet: Figure 7
Figure 7a								Figure 7a
UHMWPE	(-)	(+)	(+)		P value			UHMWPE	(+)	(+)
RANKL	(-)	(+)	(+)	Sham vs. RANKL	<0.0001			TNF-α	(+)	(+)
Ac2-26	(-)	(-)	(+)	Sham vs. RANKL-Ac2-26	0.0001			Ac2-26	(-)	(+)	P value
	5.496	20.886	17.128	RANKL vs. RANKL-Ac2-26	0.0006				29.566	15.175	0.0008
	4.845	19.74	11.209						22.697	10.482
	3.984	22.407	11.049						19.738	11.453
	3.717	17.973	11.146						21.07	13.451
	6.709	18.084	14.638						22.756	14.905
Figure 7b								Figure 7a
UHMWPE	(-)	(+)	(+)		P value			UHMWPE	(+)	(+)
RANKL	(-)	(+)	(+)	Sham vs. RANKL	0.0024			TNF-α	(+)	(+)
Ac2-26	(-)	(-)	(+)	Sham vs. RANKL-Ac2-26	0.4406			Ac2-26	(-)	(+)	P value
	0.4115	1.3595	0.809	RANKL vs. RANKL-Ac2-26	0.0227				3.22367	1.949	0.0385
	0.4305	1.1045	0.865						2.39167	2.023
	0.035	2.9025	0.424						2.30267	2.295
	0.0195	2.097	0.3675						2.97333	1.8
	0.513	0.9875	0.978						2.41333	2.49167
Figure 7c								Figure 7a
UHMWPE	(-)	(+)	(+)		P value			UHMWPE	(+)	(+)
RANKL	(-)	(+)	(+)	Sham vs. RANKL	0.2538			TNF-α	(+)	(+)
Ac2-26	(-)	(-)	(+)	Sham vs. RANKL-Ac2-26	0.7702			Ac2-26	(-)	(+)	P value
	2.842	3.1225	1.2695	RANKL vs. RANKL-Ac2-26	0.6027				8.356	2.065	0.0078
	3.2135	3.3975	1.9025						10.907	1.679
	1.8735	3.097	2.7265						7.143	5.879
	1.007	3.7755	2.481						5.417	2.277
	1.387	1.7435	3.9425						5.627	3.339

## Sheet: Figure 8
Figure 8b
Time (hr)	Cumulative % of ANXA1 released from 200 μL Matrigel			Cumulative % of ANXA1 released from 400 μL Matrigel			Cumulative % of ANXA1 released from 600 μL Matrigel
0	0	0	0	0	0	0	0	0	0
1	16.6554	8.239	23.54	1.27946	4.239	0	0	0	0
4	30.7246	21.915	35.2298	7.89977	10.915	3.22977	0	0	0
24	55.8293	46.91	62.68	20.4685	26.91	16.68	9.92144	6.51	13.22
48	86.0796	95.871	89.5945	35.2745	39.871	29.5945	21.7655	17.25	22.3145
72				48.9899	53.18	42.966	36.3324	25.18	40.05
96				75.2364	82.256	69.336	52.6756	61.256	49.336
120				112.062	100.062	92.1622	70.5997	75.0622	62.17
144							86.0645	92.76	80.32
168							108.195	116.22	95.15
Figure 8d				Figure 8e				Figure 8f
MG-PBS	MG-Ac2-26	P value		MG-PBS	MG-Ac2-26	P value		MG-PBS	MG-Ac2-26	P value
29.566	15.175	0.0008		1.4205	0.9765	0.0013		6.7605	4.142	0.0006
22.697	10.482			1.35	0.503			7.9	1.874
19.738	11.453			1.138	0.7035			7.296	3.378
21.07	13.451			1.233	0.25			5.264	1.9275
22.756	14.905			1.4675	0.8015			6.4665	4.145

## Sheet: Supplemental Information 
Supplementary Fig. 2
	Acp5						CTSK						NFATC1						MMP9
	Sham	Con Ab	Ly6G Ab		P value		Sham	Con Ab	Ly6G Ab		P value		Sham	Con Ab	Ly6G Ab		P value		Sham	Con Ab	Ly6G Ab		P value
	1.00521	1.02633	1.61049	Sham vs. Con Ab	0.2047		1.56103	2.89737	5.82598	Sham vs. Con Ab	0.878		1.1	1.18715	1.53421	Sham vs. Con Ab	0.878		1.0122	1.22901	1.36367	Sham vs. Con Ab	0.0013
	0.937896	1.04066	1.64433	Sham vs. Ly6G Ab	<0.0001		0.76977	1.85411	5.78573	Sham vs. Ly6G Ab	0.025		0.931418	1.18715	1.53421	Sham vs. Ly6G Ab	0.025		0.905948	1.19541	1.29909	Sham vs. Ly6G Ab	<0.0001
	0.970971	1.17895	1.43147	Con Ab vs. Ly6G Ab	0.0007		0.896577	0.994815	17.0595	Con Ab vs. Ly6G Ab	0.0537		0.912249	1.05519	1.23756	Con Ab vs. Ly6G Ab	0.0537		1.0479	1.25484	1.30812	Con Ab vs. Ly6G Ab	0.0958
	1.0924	1.29011	1.48195				0.928195	2.98721	5.74577				1.06992	1.33561	1.3449				1.04066	1.31722	1.47172
Supplementary Fig. 3.
	Tnf-α
	UHMWPE	(+)	(+)	(+)				Il-1β								Il-6
	BMN	(-)	(+)	(-)		P value		UHMWPE	(+)	(+)	(+)					UHMWPE	(+)	(+)	(+)
	aBMN	(-)	(-)	(+)	UHMWPE vs. BMN	0.0097		BMN	(-)	(+)	(-)		P value			BMN	(-)	(+)	(-)		P value
		0.812252	0.566442	0.590496	UHMWPE vs. aBMN	0.0172		aBMN	(-)	(-)	(+)	UHMWPE vs. BMN	0.0021			aBMN	(-)	(-)	(+)	UHMWPE vs. BMN	0.001
		1.02811	0.447513	0.619854	BMN vs. aBMN	0.8613			0.835088	0.473029	0.524858	UHMWPE vs. aBMN	0.0024				0.856586	0.452713	0.290512	UHMWPE vs. aBMN	0.0004
		1.19748	0.641713	0.607097					1.02811	0.389582	0.429283	BMN vs. aBMN	0.9863				1.03288	0.269185	0.227931	BMN vs. aBMN	0.3547
									1.16473	0.535887	0.486327						1.13027	0.478526	0.292533
Supplementary Fig. 4.
	Tnf-α				Il-1β					Il-6
	WT	AnxA1 KO	P value		WT	AnxA1 KO	P value			WT	AnxA1 KO	P value
	0.63816	1.50733	0.0021		0.68397	1.15829	0.022			0.60289	1.89208	0.019
	1.07326	1.73147			0.7695	2.73587				0.9075	5.61766
	1.29415	1.89474			1.44593	3.7633				2.17342	3.09507
	1.23285	1.46612			1.05117	1.88165				0.90123	6.14737
	0.9151	1.90792			1.25006	2.17648				0.93301	2.23453
Supplementary Fig. 5.
	pP105	A	B	C	D	E		tP65	A	B	C	D	E		pP65	A	B	C	D	E		pP38	A	B	C	D	E		pRELB	A	B	C	D	E
	TNF-α	(-)	(+)	(+)	(-)	(-)		TNF-α	(-)	(+)	(+)	(-)	(-)		TNF-α	(-)	(+)	(+)	(-)	(-)		TNF-α	(-)	(+)	(+)	(-)	(-)		TNF-α	(-)	(+)	(+)	(-)	(-)
	AnxA1	(-)	(-)	(+)	(-)	(+)		AnxA1	(-)	(-)	(+)	(-)	(+)		AnxA1	(-)	(-)	(+)	(-)	(+)		AnxA1	(-)	(-)	(+)	(-)	(+)		AnxA1	(-)	(-)	(+)	(-)	(+)
	UHMWPE	(-)	(-)	(-)	(+)	(+)		UHMWPE	(-)	(-)	(-)	(+)	(+)		UHMWPE	(-)	(-)	(-)	(+)	(+)		UHMWPE	(-)	(-)	(-)	(+)	(+)		UHMWPE	(-)	(-)	(-)	(+)	(+)
		1.44608	7.81013	4.34891	4.36356	0.11554			0.49648	5.89501	4.25755	6.49453	1.2618			0.60271	6.80005	1.75797	7.35077	5.64877			0.968304	1.31984	0.510898	1.08101	0.727715			1.15778	1.41536	1.13017	1.49113	1.03657
		0.811364	6.04792	2.63664	1.99033	0.107904			1.52406	6.83487	4.54509	6.38178	2.41683			0.909022	7.96836	1.44366	6.65841	3.68043			0.967597	1.23451	0.44356	0.876574	0.764022			1.00074	1.37595	0.906367	1.49554	1.41162
		0.74256	7.15023	8.99451	0.70218	0.070305			0.979458	5.41867	2.30989	4.19971	2.93348			1.48827	5.22499	3.21709	7.27493	4.98921			1.0641	1.13718	0.229939	0.923799	0.759691			0.84148	1.46141	1.17576	1.45321	0.856325
				P value							P value							P value							P value							P value
			Column A vs. Column B	0.0121						Column A vs. Column B	0.0006						Column A vs. Column B	0.0001						Column A vs. Column B	0.0806						Column A vs. Column B	0.0584
			Column A vs. Column C	0.074						Column A vs. Column C	0.0404						Column A vs. Column C	0.5657						Column A vs. Column C	0.0001						Column A vs. Column C	0.9807
			Column A vs. Column D	0.8712						Column A vs. Column D	0.001						Column A vs. Column D	<0.0001						Column A vs. Column D	0.9842						Column A vs. Column D	0.0279
			Column A vs. Column E	0.966						Column A vs. Column E	0.5699						Column A vs. Column E	0.0034						Column A vs. Column E	0.0551						Column A vs. Column E	0.932
			Column B vs. Column C	0.764						Column B vs. Column C	0.0818						Column B vs. Column C	0.0009						Column B vs. Column C	<0.0001						Column B vs. Column C	0.1333
			Column B vs. Column D	0.0521						Column B vs. Column D	0.9899						Column B vs. Column D	0.9753						Column B vs. Column D	0.0365						Column B vs. Column D	0.9878
			Column B vs. Column E	0.0047						Column B vs. Column E	0.0045						Column B vs. Column E	0.1556						Column B vs. Column E	0.0007						Column B vs. Column E	0.1881
			Column C vs. Column D	0.2956						Column C vs. Column D	0.1617						Column C vs. Column D	0.0004						Column C vs. Column D	0.0002						Column C vs. Column D	0.0645
			Column C vs. Column E	0.0277						Column C vs. Column E	0.3753						Column C vs. Column E	0.0338						Column C vs. Column E	0.0068						Column C vs. Column E	0.9992
			Column D vs. Column E	0.5385						Column D vs. Column E	0.0088						Column D vs. Column E	0.0647						Column D vs. Column E	0.1207						Column D vs. Column E	0.0925
Supplementary Fig. 6.
	Mock	AnxA1	AnxA1+WRW4		P value
	228.43	4618.62	1731.57	Mock vs. AnxA1	0.013
	584.07	6453.15	2525.44	Mock vs. AnxA1+WRW4	0.1148
	1099.07	4365.82	5351.14	AnxA1 vs. AnxA1+WRW4	0.2406
Supplementary Fig. 7A	IL-6							IL-8							MMP1							MMP3
	TNF-α	(-)	(+)	(+)		P value		TNF-α	(-)	(+)	(+)		P value		TNF-α	(-)	(+)	(+)		P value		TNF-α	(-)	(+)	(+)		P value
	AnxA1	(-)	(-)	(+)	Mock vs. TNF-a	<0.0001		AnxA1	(-)	(-)	(+)	Mock vs. TNF-a	<0.0001		AnxA1	(-)	(-)	(+)	Mock vs. TNF-a	0.0008		AnxA1	(-)	(-)	(+)	Mock vs. TNF-a	<0.0001
		0.8827	34.5353	27.0958	Mock vs. TNFa+AnxA1	0.0003			0.988512	9366.73	7298.23	Mock vs. TNFa+AnxA1	<0.0001			1.34413	129.488	59.9908	Mock vs. TNFa+AnxA1	0.0169			0.961481	148.398	99.9635	Mock vs. TNFa+AnxA1	<0.0001
		1.12506	33.1285	29.446	TNF-a vs. TNFa+AnxA1	0.0289			0.935189	7768.01	7608.15	TNF-a vs. TNFa+AnxA1	0.0347			0.874585	73.3472	57.547	TNF-a vs. TNFa+AnxA1	0.0355			1.17555	136.554	99.9635	TNF-a vs. TNFa+AnxA1	<0.0001
		1.00696	43.1115	23.7524					1.08172	9047.67	6952.57					0.850669	125.077	62.1064					0.884743	145.344	104.933
Supplementary Fig. 7B	RUNX2							COL1A							VEGFa							TGF-β
	TNF-α	(-)	(+)	(+)		P value		TNF-α	(-)	(+)	(+)		P value		TNF-α	(-)	(+)	(+)		P value		TNF-α	(-)	(+)	(+)		P value
	AnxA1	(-)	(-)	(+)	Mock vs. TNF-a	0.0007		AnxA1	(-)	(-)	(+)	Mock vs. TNF-a	0.0001		AnxA1	(-)	(-)	(+)	Mock vs. TNF-a	<0.0001		AnxA1	(-)	(-)	(+)	Mock vs. TNF-a	<0.0001
		0.812252	0.007289	0.087171	Mock vs. TNFa+AnxA1	0.0011			0.817902	0.136787	0.336808	Mock vs. TNFa+AnxA1	0.0005			0.870551	0.213159	0.514057	Mock vs. TNFa+AnxA1	0.0012			0.870551	0.069348	0.180491	Mock vs. TNFa+AnxA1	<0.0001
		0.913831	0.008851	0.111878	TNF-a vs. TNFa+AnxA1	0.7977			1.07177	0.11744	0.353553	TNF-a vs. TNFa+AnxA1	0.1236			1.07177	0.246558	0.582367	TNF-a vs. TNFa+AnxA1	0.0142			1.04247	0.062935	0.192109	TNF-a vs. TNFa+AnxA1	0.2233
		1.34723	0.002595	0.082469					1.14076	0.06983	0.243164					1.07177	0.128514	0.411796					1.1019	0.030395	0.127627
Supplementary Fig. 8
	0 ug	100 ug	200 ug		P value
	0.920528	0.992388	1.00299	0 ug vs. 100 ug	0.9631
	1.08819	0.94364	1.83499	0 ug vs. 200 ug	0.1641
	0.991281	0.765214	2.5879	100 ug vs. 200 ug	0.1175
Supplementary Fig. 9.
	Tnf-α					Il-1β
	UHMWPE	(+)	(+)			UHMWPE	(+)	(+)
	Ac2-26	(-)	(+)	P value		Ac2-26	(-)	(+)	P value
		1.15869	0.460892	0.0002			1.15469	0.531264	0.0258
		0.884234	0.448289				0.887304	0.581359
		0.934651	0.41251				0.918594	0.509622
		1.04427	0.555747				1.06253	0.957603

## Sheet: RNA-seq data 1
AnxA1 vs MCSF
target_id	ens_gene	ext_gene	baseMean	log2FoldChange	lfcSE	stat	pvalue	padj
ENST00000605543	ENSG00000120008	WDR11	317.367	11.8484	1.33167	8.89737	5.71856e-19	1.06714e-16
ENST00000429136	ENSG00000133657	ATP13A3	252.081	11.5167	1.22508	9.40075	5.41758e-21	1.24552e-18
ENST00000377051	ENSG00000125812	GZF1	195.867	11.1527	1.20652	9.24372	2.38071e-20	5.08675e-18
ENST00000376263	ENSG00000165119	HNRNPK	184.348	11.0648	1.81845	6.08475	1.16676e-09	7.33708e-08
ENST00000610703	ENSG00000142875	PRKACB	180.974	11.0385	1.31187	8.41434	3.95127e-17	6.43352e-15
ENST00000512996	ENSG00000112992	NNT	174.238	10.9833	3.90703	2.81116	0.00493637	0.0469196
ENST00000377488	ENSG00000116288	PARK7	167.335	10.9253	1.3004	8.40146	4.40973e-17	7.13954e-15
ENST00000510187	ENSG00000161011	SQSTM1	105.202	10.2553	1.33181	7.7003	1.3575e-14	1.7073e-12
ENST00000271877	ENSG00000143569	UBAP2L	85.1341	9.94949	1.2377	8.03867	9.08155e-16	1.2608e-13
ENST00000377462	ENSG00000102794	ACOD1	84.7684	9.94415	1.23191	8.07217	6.90584e-16	9.72844e-14
ENST00000479759	ENSG00000131236	CAP1	70.8116	9.68369	1.48935	6.50194	7.92886e-11	6.0601e-09
ENST00000302640	ENSG00000150995	ITPR1	67.7925	9.62061	1.26759	7.58969	3.20674e-14	3.90488e-12
ENST00000264663	ENSG00000112992	NNT	62.7604	9.51106	1.55217	6.12759	8.92176e-10	5.71669e-08
ENST00000648668	ENSG00000093072	ADA2	60.6442	9.4609	2.79846	3.38075	0.000722878	0.0100674
ENST00000536634	ENSG00000130779	CLIP1	48.8622	9.14786	1.30053	7.03394	2.00788e-12	1.98228e-10
ENST00000398344	ENSG00000099977	DDT	44.6542	9.01854	1.32833	6.78938	1.12619e-11	9.88225e-10
ENST00000673451	ENSG00000131018	SYNE1	43.8537	8.99286	1.28903	6.97648	3.02665e-12	2.8849e-10
ENST00000398774	ENSG00000178209	PLEC	537.745	8.96949	1.60609	5.58468	2.34131e-08	1.13178e-06
ENST00000405342	ENSG00000122643	NT5C3A	42.0136	8.93112	1.29633	6.88954	5.59721e-12	5.12269e-10
ENST00000539480	ENSG00000115286	NDUFS7	40.1871	8.86706	1.27789	6.93882	3.95384e-12	3.70116e-10
ENST00000326799	ENSG00000136758	YME1L1	39.4724	8.842	1.50256	5.88462	3.98973e-09	2.27268e-07
ENST00000457269	ENSG00000105655	ISYNA1	35.3788	8.68183	1.43434	6.05286	1.423e-09	8.7756e-08
ENST00000325971	ENSG00000101639	CEP192	33.7825	8.61739	1.64636	5.23421	1.65688e-07	6.65021e-06
ENST00000557235	ENSG00000170581	STAT2	33.3183	8.59761	1.4488	5.9343	2.95099e-09	1.71845e-07
ENST00000533349	ENSG00000167325	RRM1	31.7389	8.52659	1.49159	5.71645	1.08771e-08	5.64237e-07
ENST00000599857	ENSG00000062822	POLD1	30.2203	8.45552	1.84857	4.57409	4.78295e-06	0.000134877
ENST00000637271	ENSG00000198722	UNC13B	30.176	8.45472	1.50209	5.62863	1.81648e-08	8.95404e-07
ENST00000264668	ENSG00000124275	MTRR	30.1978	8.45319	1.4594	5.79225	6.94479e-09	3.75149e-07
ENST00000355815	ENSG00000072310	SREBF1	30.103	8.4501	1.52744	5.5322	3.16247e-08	1.48867e-06
ENST00000567963	ENSG00000188603	CLN3	28.6077	8.37799	1.46284	5.72721	1.02095e-08	5.31525e-07
ENST00000314756	ENSG00000149292	TTC12	28.2888	8.36204	1.43281	5.83612	5.34298e-09	2.96708e-07
ENST00000656873	ENSG00000131051	RBM39	27.2288	8.30614	1.32942	6.24795	4.15866e-10	2.79887e-08
ENST00000544314	ENSG00000089053	ANAPC5	26.6646	8.27648	1.4309	5.78411	7.28986e-09	3.92315e-07
ENST00000453186	ENSG00000162929	KIAA1841	26.5663	8.27039	1.35304	6.11245	9.81138e-10	6.24495e-08
ENST00000397601	ENSG00000139793	MBNL2	24.7	8.16546	1.6389	4.98229	6.28375e-07	2.21817e-05
ENST00000614860	ENSG00000132952	USPL1	24.3727	8.14689	1.49165	5.46166	4.71704e-08	2.13869e-06
ENST00000565438	ENSG00000147274	RBMX	24.2116	8.13433	1.55682	5.22495	1.74203e-07	6.95313e-06
ENST00000518230	ENSG00000066777	ARFGEF1	24.1946	8.13375	1.55203	5.24073	1.59941e-07	6.44204e-06
ENST00000637161	ENSG00000181090	EHMT1	23.041	8.06513	2.47693	3.2561	0.00112955	0.0144818
ENST00000523096	ENSG00000104231	ZFAND1	22.767	8.0471	2.29317	3.50916	0.000449526	0.0067974
ENST00000451030	ENSG00000126883	NUP214	22.2323	8.01312	1.39671	5.73712	9.62976e-09	5.03789e-07
ENST00000373698	ENSG00000095303	PTGS1	22.0859	8.0041	2.40335	3.3304	0.000867217	0.0116758
ENST00000616178	ENSG00000055163	CYFIP2	21.9122	7.99203	2.29205	3.48685	0.000488743	0.00729447
ENST00000659497	ENSG00000245060	LINC00847	21.1933	7.94245	1.41891	5.59755	2.17398e-08	1.05623e-06
ENST00000648706	ENSG00000170248	PDCD6IP	20.9672	7.92804	2.31391	3.42626	0.000611956	0.00878661
ENST00000338074	ENSG00000088367	EPB41L1	20.9329	7.92536	2.43789	3.25091	0.00115034	0.0146862
ENST00000614363	ENSG00000204387	SNHG32	20.5847	7.90096	1.39065	5.68147	1.33544e-08	6.75668e-07
ENST00000296591	ENSG00000164176	EDIL3	20.2118	7.87497	1.57586	4.99724	5.81574e-07	2.06847e-05
ENST00000398155	ENSG00000086712	TXLNG	20.0121	7.86088	2.31838	3.39067	0.000697208	0.00978338
ENST00000538171	ENSG00000126602	TRAP1	19.9697	7.85917	1.66727	4.7138	2.43141e-06	7.35901e-05
ENST00000568146	ENSG00000140939	NOL3	19.9989	7.85903	1.41009	5.57343	2.49768e-08	1.20231e-06
ENST00000527974	ENSG00000116977	LGALS8	19.9192	7.8544	1.43316	5.48047	4.24191e-08	1.94579e-06
ENST00000529601	ENSG00000149809	TM7SF2	19.4828	7.8227	2.34419	3.33705	0.000846719	0.0114562
ENST00000373874	ENSG00000118707	TGIF2	19.5005	7.82217	1.46649	5.33395	9.61006e-08	4.08541e-06
ENST00000357865	ENSG00000117632	STMN1	19.2534	7.80598	2.30611	3.38491	0.00071201	0.00994737
ENST00000359205	ENSG00000163374	YY1AP1	19.2107	7.80026	1.63903	4.75908	1.94473e-06	6.05172e-05
ENST00000426613	ENSG00000013619	MAMLD1	36.6796	7.76867	1.36581	5.68796	1.28564e-08	6.52768e-07
ENST00000342572	ENSG00000178927	CYBC1	18.734	7.7667	2.41304	3.21865	0.00128798	0.0160442
ENST00000568890	ENSG00000205423	CNEP1R1	18.6569	7.76022	2.42022	3.20642	0.001344	0.0165735
ENST00000664330	ENSG00000128513	POT1	18.444	7.74497	1.52631	5.0743	3.88927e-07	1.44033e-05
ENST00000393441	ENSG00000166167	BTRC	18.3172	7.73362	1.4506	5.33134	9.74924e-08	4.14152e-06
ENST00000409189	ENSG00000115009	CCL20	35.57	7.72367	1.31698	5.86467	4.50016e-09	2.53083e-07
ENST00000508608	ENSG00000153113	CAST	18.1869	7.72326	2.37559	3.25109	0.00114962	0.0146802
ENST00000526634	ENSG00000116977	LGALS8	18.0058	7.70794	2.40478	3.20526	0.00134941	0.0166186
ENST00000535737	ENSG00000022267	FHL1	17.826	7.6936	2.39259	3.2156	0.00130173	0.0161629
ENST00000512476	ENSG00000168538	TRAPPC11	17.6374	7.67962	2.35202	3.26512	0.00109416	0.0141449
ENST00000559878	ENSG00000137869	CYP19A1	17.2365	7.6457	2.37435	3.22012	0.00128137	0.0159861
ENST00000590729	ENSG00000196365	LONP1	17.1979	7.64249	2.35562	3.24437	0.00117712	0.0149741
ENST00000651665	ENSG00000130723	PRRC2B	93.0199	7.63131	0.900039	8.47886	2.27413e-17	3.78864e-15
ENST00000510411	ENSG00000169045	HNRNPH1	17.0036	7.62693	2.34285	3.25541	0.0011323	0.0145106
ENST00000514140	ENSG00000272414	FAM47E-STBD1	16.1582	7.55341	2.35639	3.2055	0.00134827	0.0166116
ENST00000529473	ENSG00000143537	ADAM15	16.0916	7.54679	2.38529	3.16388	0.0015568	0.0186531
ENST00000396599	ENSG00000213860	RPL21P75	16.0096	7.53848	1.43816	5.24176	1.59054e-07	6.42432e-06
ENST00000356928	ENSG00000179542	SLITRK4	15.9586	7.53447	2.3765	3.17041	0.00152223	0.0183459
ENST00000544971	ENSG00000111199	TRPV4	15.9203	7.53091	1.55813	4.83329	1.34298e-06	4.34867e-05
ENST00000612930	ENSG00000182704	TSKU	15.8622	7.52414	1.51696	4.96001	7.04881e-07	2.46734e-05
ENST00000541676	ENSG00000103168	TAF1C	15.6579	7.50812	1.51094	4.96919	6.72348e-07	2.36354e-05
ENST00000474486	ENSG00000158882	TOMM40L	15.6455	7.50436	1.50607	4.98273	6.26947e-07	2.21606e-05
ENST00000451288	ENSG00000109184	DCUN1D4	15.6182	7.50371	2.43483	3.08183	0.00205733	0.0234199
ENST00000444202	ENSG00000118495	PLAGL1	15.6071	7.50323	2.40483	3.12006	0.00180814	0.0210844
ENST00000396207	ENSG00000008394	MGST1	15.4763	7.49015	1.43236	5.22925	1.70198e-07	6.81692e-06
ENST00000409322	ENSG00000135930	EIF4E2	15.4341	7.48529	1.44985	5.16279	2.43298e-07	9.40402e-06
ENST00000625522	ENSG00000071054	MAP4K4	15.2014	7.46481	2.02175	3.69225	0.000222278	0.00375644
ENST00000651759	ENSG00000100578	KIAA0586	15.015	7.44843	1.66045	4.4858	7.26413e-06	0.000194645
ENST00000532000	ENSG00000134955	SLC37A2	15.0249	7.44613	2.47991	3.00259	0.00267696	0.0289977
ENST00000646654	ENSG00000163161	ERCC3	14.8282	7.42787	2.43076	3.05578	0.00224475	0.0251507
ENST00000368704	ENSG00000188643	S100A16	14.4605	7.39314	1.46587	5.04351	4.57064e-07	1.6628e-05
ENST00000373266	ENSG00000142687	KIAA0319L	14.4448	7.38956	1.694	4.3622	1.28759e-05	0.000322323
ENST00000529146	ENSG00000186523	FAM86B1	14.3173	7.37758	1.51828	4.85917	1.17881e-06	3.89165e-05
ENST00000414771	ENSG00000112031	MTRF1L	14.0388	7.35024	2.47099	2.97461	0.00293361	0.0311761
ENST00000456667	ENSG00000100938	GMPR2	13.9086	7.33621	2.42202	3.02896	0.00245395	0.0270146
ENST00000520367	ENSG00000173818	ENDOV	13.816	7.3282	1.51197	4.84678	1.25484e-06	4.09789e-05
ENST00000574426	ENSG00000132361	CLUH	13.8004	7.32596	2.40183	3.05016	0.00228718	0.0255506
ENST00000488324	ENSG00000146112	PPP1R18	13.7255	7.31688	1.46469	4.99551	5.86798e-07	2.08448e-05
ENST00000545985	ENSG00000137700	SLC37A4	13.615	7.30521	2.42579	3.01147	0.00259983	0.0283383
ENST00000403140	ENSG00000163378	EOGT	13.5004	7.29361	2.4539	2.97225	0.00295623	0.0313727
ENST00000503431	ENSG00000154277	UCHL1	13.4942	7.29325	2.41577	3.01901	0.00253599	0.0277847
ENST00000661453	ENSG00000075711	DLG1	13.4677	7.29077	2.61502	2.78804	0.00530288	0.0494554
ENST00000405240	ENSG00000115310	RTN4	13.3747	7.2787	1.55548	4.67939	2.87728e-06	8.53767e-05
ENST00000556614	ENSG00000171476	HOPX	13.3591	7.27752	2.43684	2.98645	0.00282233	0.0302586
ENST00000524767	ENSG00000158636	EMSY	13.3247	7.27338	1.49996	4.84904	1.24058e-06	4.0652e-05
ENST00000405772	ENSG00000114423	CBLB	13.2717	7.26979	1.6761	4.33733	1.44225e-05	0.000355314
ENST00000309890	ENSG00000074370	ATP2A3	13.24	7.26701	1.55076	4.68609	2.78476e-06	8.28881e-05
ENST00000218348	ENSG00000102226	USP11	13.1378	7.25304	2.5435	2.85159	0.00435009	0.042507
ENST00000610527	ENSG00000141428	C18orf21	13.0534	7.24515	1.68121	4.3095	1.63627e-05	0.000396919
ENST00000370886	ENSG00000171311	EXOSC1	13.0383	7.24222	2.44364	2.96371	0.00303959	0.0320498
ENST00000590127	ENSG00000078043	PIAS2	13.0037	7.239	2.45185	2.95247	0.00315244	0.0329137
ENST00000623603	ENSG00000198019	FCGR1B	12.7541	7.21075	1.76095	4.09481	4.22516e-05	0.000907495
ENST00000519439	ENSG00000221914	PPP2R2A	12.7122	7.20551	2.45394	2.9363	0.0033215	0.0342381
ENST00000638659	ENSG00000115525	ST3GAL5	12.6673	7.20042	2.50423	2.87531	0.00403637	0.0401027
ENST00000650828	ENSG00000131778	CHD1L	12.5836	7.18979	1.87997	3.82442	0.000131079	0.0023978
ENST00000505452	ENSG00000135605	TEC	12.3853	7.16786	2.56812	2.79109	0.00525314	0.0490863
ENST00000452796	ENSG00000172992	DCAKD	12.3519	7.16579	2.48587	2.88261	0.00394393	0.0393202
ENST00000597917	ENSG00000131351	HAUS8	12.3263	7.16059	2.54811	2.81016	0.00495167	0.0470167
ENST00000650761	ENSG00000132170	PPARG	24.1389	7.16012	2.09338	3.42037	0.000625363	0.00894114
ENST00000423627	ENSG00000196247	ZNF107	12.3037	7.16	2.51588	2.84592	0.00442827	0.043095
ENST00000426871	ENSG00000143373	ZNF687	12.3011	7.15811	2.51785	2.84295	0.00446985	0.0433749
ENST00000441740	ENSG00000105419	MEIS3	12.1784	7.14541	1.51333	4.72165	2.33938e-06	7.10854e-05
ENST00000399602	ENSG00000005801	ZNF195	12.1197	7.1386	2.44821	2.91584	0.00354728	0.0360919
ENST00000537335	ENSG00000125630	POLR1B	12.1051	7.13595	1.56056	4.57268	4.81531e-06	0.000135669
ENST00000396272	ENSG00000135048	CEMIP2	12.0571	7.12913	2.52858	2.81942	0.00481108	0.045972
ENST00000348161	ENSG00000141198	TOM1L1	11.973	7.11919	2.49428	2.85421	0.0043144	0.0422876
ENST00000449758	ENSG00000134291	TMEM106C	11.9418	7.11716	2.45178	2.90286	0.00369774	0.0373468
ENST00000533703	ENSG00000166801	FAM111A	11.9076	7.11176	2.47411	2.87447	0.00404711	0.0401817
ENST00000529142	ENSG00000143393	PI4KB	11.9087	7.11155	2.48622	2.86039	0.00423123	0.0416143
ENST00000243643	ENSG00000170954	ZNF415	11.8222	7.10148	1.69317	4.1942	2.7384e-05	0.000621367
ENST00000524756	ENSG00000137727	ARHGAP20	11.7746	7.0961	2.51133	2.82563	0.00471871	0.0453002
ENST00000646125	ENSG00000133835	HSD17B4	23.044	7.09418	2.09582	3.38492	0.000711979	0.00994737
ENST00000423565	ENSG00000105875	WDR91	11.7085	7.08895	2.47147	2.86832	0.00412664	0.0408302
ENST00000351937	ENSG00000146063	TRIM41	11.6525	7.0818	2.49025	2.84381	0.00445781	0.0432945
ENST00000598168	ENSG00000131408	NR1H2	11.5966	7.07493	2.46135	2.87441	0.00404789	0.0401825
ENST00000357123	ENSG00000187778	MCRS1	11.6002	7.07464	2.50155	2.8281	0.00468252	0.0450205
ENST00000590221	ENSG00000132471	WBP2	11.5297	7.06702	1.64434	4.29778	1.72515e-05	0.000415309
ENST00000265371	ENSG00000099250	NRP1	11.4714	7.05928	2.48606	2.83954	0.00451781	0.0437147
ENST00000644751	ENSG00000197912	SPG7	11.4743	7.0586	2.48423	2.84137	0.00449208	0.0435244
ENST00000381573	ENSG00000120217	CD274	11.4381	7.05513	2.46898	2.8575	0.00426992	0.0419374
ENST00000522878	ENSG00000066777	ARFGEF1	11.1738	7.02171	1.58753	4.42306	9.73149e-06	0.000251949
ENST00000619641	ENSG00000111653	ING4	11.0847	7.00853	1.70271	4.1161	3.85336e-05	0.000836986
ENST00000579850	ENSG00000135164	DMTF1	11.0131	7.00065	2.50788	2.79146	0.0052471	0.0490378
ENST00000413890	ENSG00000126777	KTN1	39.9372	6.99358	1.18865	5.88365	4.01304e-09	2.2837e-07
ENST00000372351	ENSG00000130713	EXOSC2	10.4205	6.92041	1.56813	4.41316	1.01874e-05	0.000262689
ENST00000541576	ENSG00000169231	THBS3	10.4377	6.92002	1.66099	4.1662	3.09713e-05	0.000688895
ENST00000374497	ENSG00000117308	GALE	93.3423	6.90406	0.947476	7.28679	3.17438e-13	3.45551e-11
ENST00000464233	ENSG00000169855	ROBO1	10.1702	6.88314	1.64104	4.19436	2.73638e-05	0.000621169
ENST00000618257	ENSG00000140400	MAN2C1	10.0615	6.86811	2.08129	3.29993	0.000967107	0.0128166
ENST00000380250	ENSG00000073910	FRY	9.73855	6.8239	1.71611	3.97638	6.99708e-05	0.00140814
ENST00000614887	ENSG00000267041	ZNF850	9.62063	6.8029	1.63616	4.15784	3.21276e-05	0.000711038
ENST00000424280	ENSG00000113838	TBCCD1	9.53626	6.78976	1.72885	3.92732	8.58982e-05	0.00167245
ENST00000565860	ENSG00000141002	TCF25	9.54306	6.7895	2.13264	3.18361	0.00145452	0.0176534
ENST00000396384	ENSG00000196230	TUBB	9.45431	6.77694	1.80925	3.74572	0.00017988	0.00313962
ENST00000423785	ENSG00000119408	NEK6	9.38892	6.77074	1.71691	3.94356	8.02793e-05	0.00158452
ENST00000610403	ENSG00000125844	RRBP1	333.038	6.75817	2.08652	3.23897	0.00119962	0.0151893
ENST00000542695	ENSG00000148737	TCF7L2	9.27705	6.75192	1.63914	4.11918	3.80215e-05	0.000827044
ENST00000378699	ENSG00000164402	SEPTIN8	9.04282	6.71712	2.00466	3.35075	0.000805941	0.0110212
ENST00000482994	ENSG00000164880	INTS1	9.00669	6.7065	1.78311	3.76113	0.000169149	0.00298404
ENST00000612719	ENSG00000251247	ZNF345	8.95774	6.70098	1.65482	4.04938	5.13535e-05	0.0010784
ENST00000525291	ENSG00000204370	SDHD	8.85657	6.68358	1.71671	3.89325	9.89094e-05	0.00188805
ENST00000642909	ENSG00000164691	TAGAP	8.8124	6.67884	1.66785	4.00447	6.21571e-05	0.00127001
ENST00000618911	ENSG00000048162	NOP16	8.78812	6.67486	1.68557	3.96	7.49497e-05	0.00149214
ENST00000512821	ENSG00000135535	CD164	8.80969	6.6745	1.9089	3.49651	0.000471383	0.00707209
ENST00000583070	ENSG00000125450	NUP85	8.6825	6.65823	1.71762	3.87644	0.000105998	0.00200274
ENST00000517570	ENSG00000168502	MTCL1	8.67923	6.6565	1.63352	4.07493	4.60278e-05	0.000978725
ENST00000527410	ENSG00000172273	HINFP	8.66872	6.6547	1.62271	4.10099	4.11384e-05	0.00088557
ENST00000613716	ENSG00000215126	CBWD6	8.63048	6.64612	1.93142	3.44106	0.000579442	0.00840373
ENST00000352041	ENSG00000104368	PLAT	8.21056	6.57694	1.91398	3.43626	0.000589804	0.00852605
ENST00000448471	ENSG00000250506	CDK3	15.9908	6.56106	2.15637	3.04264	0.00234515	0.0260665
ENST00000646131	ENSG00000107736	CDH23	7.89256	6.51646	1.78196	3.65691	0.000255271	0.00422728
ENST00000474308	ENSG00000184470	TXNRD2	7.73885	6.4915	1.71194	3.7919	0.0001495	0.00267767
ENST00000451884	ENSG00000172965	MIR4435-2HG	7.7131	6.487	1.69727	3.82201	0.000132366	0.00241827
ENST00000512127	ENSG00000129116	PALLD	7.65496	6.47475	1.67804	3.85853	0.000114072	0.00213425
ENST00000569437	ENSG00000140474	AC091230.1	134.68	6.44544	1.68368	3.82818	0.000129092	0.00236966
ENST00000403532	ENSG00000100219	XBP1	7.46934	6.43938	1.67761	3.83841	0.000123831	0.00228698
ENST00000567120	ENSG00000161999	JMJD8	7.31034	6.41022	1.76461	3.63266	0.000280515	0.00456869
ENST00000451231	ENSG00000163702	IL17RC	7.2345	6.39404	1.72053	3.71633	0.000202141	0.00347626
ENST00000282561	ENSG00000152661	GJA1	26.2776	6.38491	1.33327	4.78891	1.67688e-06	5.30436e-05
ENST00000628652	ENSG00000106524	ANKMY2	7.15049	6.37592	1.74377	3.6564	0.000255781	0.00423325
ENST00000528579	ENSG00000134668	SPOCD1	7.02057	6.34855	1.74769	3.63254	0.000280641	0.00456944
ENST00000397283	ENSG00000136541	ERMN	6.97024	6.33923	1.72091	3.68365	0.000229921	0.00386288
ENST00000274458	ENSG00000145781	COMMD10	38.5634	6.3306	1.73069	3.65786	0.000254333	0.00421512
ENST00000396502	ENSG00000256660	CLEC12B	6.89833	6.32522	1.73002	3.65615	0.000256032	0.00423473
ENST00000510558	ENSG00000159210	SNF8	6.79006	6.29919	1.83762	3.4279	0.000608268	0.00875114
ENST00000381108	ENSG00000285756	BX890604.2	6.7907	6.29882	2.07208	3.03985	0.00236693	0.0262781
ENST00000663027	ENSG00000225470	JPX	6.69357	6.28174	1.9869	3.16157	0.0015692	0.0187751
ENST00000643072	ENSG00000165699	TSC1	13.0512	6.26609	2.18825	2.86351	0.00418974	0.0412743
ENST00000556488	ENSG00000129566	TEP1	6.61444	6.26335	1.73989	3.59985	0.000318401	0.0050891
ENST00000612632	ENSG00000204174	NPY4R	6.61498	6.2619	1.92911	3.246	0.00117037	0.0149087
ENST00000556572	ENSG00000087303	NID2	6.58502	6.25756	1.75718	3.56114	0.000369255	0.00575001
ENST00000521560	ENSG00000132541	RIDA	6.51878	6.24132	1.87235	3.33341	0.00085789	0.0115774
ENST00000339269	ENSG00000101391	CDK5RAP1	6.47707	6.23089	1.91756	3.24938	0.00115658	0.0147592
ENST00000434942	ENSG00000242082	SLC5A4-AS1	6.45585	6.2308	1.8095	3.44338	0.000574483	0.00834369
ENST00000589453	ENSG00000196605	ZNF846	6.34791	6.20155	2.00465	3.09358	0.00197756	0.0226644
ENST00000651112	ENSG00000119950	MXI1	6.18578	6.16538	1.82982	3.36939	0.000753346	0.010391
ENST00000367957	ENSG00000132185	FCRLA	6.16541	6.1634	1.89548	3.25163	0.00114745	0.0146606
ENST00000399280	ENSG00000214941	ZSWIM7	6.12343	6.15401	1.89874	3.24111	0.00119067	0.0151104
ENST00000509252	ENSG00000248275	TRIM52-AS1	6.01054	6.12572	1.87057	3.27478	0.00105744	0.0137715
ENST00000630983	ENSG00000186184	POLR1D	6.00473	6.12519	1.78816	3.42541	0.000613865	0.00880521
ENST00000607537	ENSG00000169118	CSNK1G1	10.5977	5.96333	1.54933	3.84898	0.000118611	0.00220757
ENST00000413138	ENSG00000116396	KCNC4	10.5067	5.95003	1.62531	3.66087	0.000251361	0.00417309
ENST00000651425	ENSG00000013375	PGM3	68.1146	5.91117	1.04679	5.64695	1.63323e-08	8.11336e-07
ENST00000618822	ENSG00000135525	MAP7	28.3744	5.90827	2.01632	2.93022	0.00338718	0.0348081
ENST00000461311	ENSG00000171735	CAMTA1	9.43718	5.78886	1.53018	3.78311	0.000154879	0.00275939
ENST00000332843	ENSG00000184374	COLEC10	9.10376	5.73662	1.53569	3.73553	0.000187321	0.00325467
ENST00000432018	ENSG00000125538	IL1B	24.9063	5.70251	1.02371	5.57041	2.54135e-08	1.21878e-06
ENST00000378069	ENSG00000069535	MAOB	8.64767	5.66361	1.56929	3.60903	0.000307342	0.00493017
ENST00000302628	ENSG00000172137	CALB2	30.774	5.60035	1.0254	5.46161	4.71825e-08	2.13869e-06
ENST00000391718	ENSG00000197483	ZNF628	22.7856	5.55421	1.28046	4.33767	1.43999e-05	0.000355063
ENST00000514393	ENSG00000175054	ATR	7.35005	5.42059	1.61745	3.35132	0.000804283	0.0110012
ENST00000529660	ENSG00000149091	DGKZ	7.08856	5.36968	1.59186	3.37321	0.000742963	0.0102898
ENST00000528782	ENSG00000116977	LGALS8	19.5562	5.3366	1.81359	2.94256	0.00325512	0.0337466
ENST00000545673	ENSG00000078043	PIAS2	12.6093	5.31148	1.3966	3.80315	0.000142866	0.00258299
ENST00000427528	ENSG00000184319	RPL23AP82	6.77019	5.3012	1.71929	3.08337	0.00204673	0.0233131
ENST00000626067	ENSG00000204628	RACK1	79.1429	5.27133	1.27189	4.14448	3.40593e-05	0.000748888
ENST00000371852	ENSG00000138135	CH25H	12.0439	5.23767	1.36227	3.84481	0.000120647	0.00223544
ENST00000434353	ENSG00000197620	CXorf40A	12.1626	5.23162	1.3801	3.79076	0.000150185	0.00268826
ENST00000253513	ENSG00000131203	IDO1	23.742	5.21791	1.09467	4.76666	1.87308e-06	5.85092e-05
ENST00000534428	ENSG00000167257	RNF214	6.11864	5.15038	1.67563	3.0737	0.00211424	0.0239539
ENST00000395143	ENSG00000114378	HYAL1	32.8204	5.09848	0.854166	5.96896	2.38777e-09	1.41048e-07
ENST00000496348	ENSG00000075303	SLC25A40	15.731	5.00676	1.30144	3.8471	0.000119522	0.00221943
ENST00000430412	ENSG00000196950	SLC39A10	57.8295	4.91373	1.18276	4.15447	3.26037e-05	0.000720465
ENST00000533873	ENSG00000078124	ACER3	18.7306	4.86908	1.54448	3.15257	0.00161839	0.0192306
ENST00000642508	ENSG00000127616	SMARCA4	36.7071	4.83915	1.15372	4.19438	2.73615e-05	0.000621169
ENST00000373589	ENSG00000147099	HDAC8	9.0636	4.81753	1.72646	2.79041	0.0052641	0.0491647
ENST00000537691	ENSG00000100884	CPNE6	18.2634	4.81571	1.0569	4.55643	5.20305e-06	0.000144889
ENST00000395103	ENSG00000180921	FAM83H	8.98492	4.81241	1.54687	3.11105	0.0018642	0.0216066
ENST00000651781	ENSG00000077522	ACTN2	22.2549	4.80553	1.29267	3.71752	0.000201187	0.00346418
ENST00000399336	ENSG00000103226	NOMO3	494.129	4.79065	1.67312	2.8633	0.00419254	0.0412904
ENST00000473006	ENSG00000137285	TUBB2B	25.284	4.70537	1.49236	3.15296	0.00161623	0.0192129
ENST00000379613	ENSG00000137203	TFAP2A	16.3399	4.67686	1.45906	3.20539	0.0013488	0.0166146
ENST00000393349	ENSG00000071051	NCK2	65.8351	4.62195	1.29427	3.57108	0.000355512	0.0055768
ENST00000465182	ENSG00000166167	BTRC	7.95351	4.60825	1.52408	3.02362	0.00249773	0.0274415
ENST00000518237	ENSG00000131203	IDO1	429.812	4.59231	0.287296	15.9846	1.63622e-57	2.23912e-54
ENST00000422877	ENSG00000101310	SEC23B	30.3515	4.56644	1.30973	3.48655	0.000489299	0.00730087
ENST00000332374	ENSG00000205358	MT1H	748.624	4.55383	0.168979	26.9491	5.85146e-160	1.12106e-155
ENST00000444837	ENSG00000125144	MT1G	286.027	4.55329	0.270098	16.8579	9.17548e-64	1.7458e-60
ENST00000374383	ENSG00000136813	ECPAS	15.3529	4.53418	1.40791	3.22051	0.00127962	0.0159747
ENST00000359512	ENSG00000182484	WASH6P	40.6369	4.53087	1.27829	3.54447	0.000393405	0.00606528
ENST00000531493	ENSG00000175592	FOSL1	14.5602	4.49045	1.27806	3.5135	0.000442247	0.00670322
ENST00000452953	ENSG00000069020	MAST4	13.243	4.32053	1.21478	3.55664	0.000375633	0.00583511
ENST00000442598	ENSG00000085999	RAD54L	12.8538	4.31314	1.31369	3.28322	0.00102627	0.0134334
ENST00000650100	ENSG00000248323	LUCAT1	9.44982	4.28205	1.4926	2.86885	0.00411962	0.0407818
ENST00000533465	ENSG00000173442	EHBP1L1	37.7373	4.27465	1.35037	3.16554	0.00154793	0.0185739
ENST00000555836	ENSG00000126214	KLC1	27.8732	4.25901	1.18746	3.58665	0.000334956	0.00531085
ENST00000438021	ENSG00000154222	CC2D1B	63.7113	4.16828	1.41302	2.94991	0.00317864	0.033133
ENST00000379811	ENSG00000125144	MT1G	1314.93	4.14279	0.154573	26.8016	3.09621e-158	4.44895e-154
ENST00000565250	ENSG00000167965	MLST8	37.3055	4.13992	1.29918	3.18656	0.00143975	0.0175246
ENST00000367767	ENSG00000075945	KIFAP3	38.667	4.13187	1.35167	3.05687	0.00223661	0.0250783
ENST00000296871	ENSG00000164400	CSF2	28.6651	4.12608	0.735936	5.60657	2.06379e-08	1.00609e-06
ENST00000358813	ENSG00000115009	CCL20	33.8993	4.10522	0.941354	4.36098	1.29484e-05	0.000323575
ENST00000344036	ENSG00000165637	VDAC2	17.2098	4.08466	1.39071	2.9371	0.00331297	0.034186
ENST00000547525	ENSG00000075035	WSCD2	17.1671	4.08004	1.3513	3.01935	0.00253319	0.0277686
ENST00000569155	ENSG00000205358	MT1H	98.6718	4.05647	0.405092	10.0137	1.32681e-23	3.89079e-21
ENST00000618207	ENSG00000179583	CIITA	37.6385	4.03447	1.42409	2.83302	0.00461099	0.0444439
ENST00000617470	ENSG00000073578	SDHA	41.7728	4.02993	1.40281	2.87276	0.00406908	0.040351
ENST00000614586	ENSG00000276975	HYDIN2	8.05234	4.02347	1.30258	3.08884	0.00200938	0.0229422
ENST00000409510	ENSG00000173559	NABP1	112.635	4.01788	0.457176	8.78848	1.51597e-18	2.73999e-16
ENST00000379818	ENSG00000205364	MT1M	90.4192	4.00201	0.375205	10.6662	1.46482e-26	5.46703e-24
ENST00000534709	ENSG00000167257	RNF214	16.242	3.99446	1.40999	2.83297	0.00461173	0.0444439
ENST00000272907	ENSG00000144460	NYAP2	102.353	3.95437	0.931926	4.24323	2.2033e-05	0.000514993
ENST00000394627	ENSG00000108688	CCL7	56.1414	3.69834	0.76179	4.8548	1.20507e-06	3.96465e-05
ENST00000403681	ENSG00000149948	HMGA2	8.45871	3.6558	1.17623	3.10806	0.00188319	0.0217783
ENST00000596476	ENSG00000105750	ZNF85	10.2821	3.6213	1.15367	3.13894	0.00169561	0.0199789
ENST00000304218	ENSG00000168298	H1-4	8.28217	3.62081	1.14909	3.15103	0.00162698	0.0193008
ENST00000461367	ENSG00000077522	ACTN2	18.4386	3.61464	1.09226	3.30931	0.000935259	0.0124692
ENST00000373115	ENSG00000122863	CHST3	16.6024	3.60943	0.885837	4.0746	4.60937e-05	0.000979765
ENST00000263341	ENSG00000125538	IL1B	7749.89	3.607	0.145715	24.7538	2.82085e-135	2.31616e-131
ENST00000558068	ENSG00000140044	JDP2	23.6593	3.53935	0.787825	4.49255	7.03739e-06	0.000189541
ENST00000523779	ENSG00000131203	IDO1	9.7715	3.53148	1.23778	2.85308	0.00432974	0.0423763
ENST00000553878	ENSG00000166165	CKB	45.8962	3.5124	0.995568	3.52803	0.000418665	0.00638959
ENST00000319332	ENSG00000090530	P3H2	114.972	3.51149	0.553088	6.34889	2.16871e-10	1.5446e-08
ENST00000652449	ENSG00000163932	PRKCD	30.2391	3.49743	1.08311	3.22905	0.00124203	0.0156105
ENST00000242208	ENSG00000122641	INHBA	185.802	3.46258	0.283696	12.2052	2.91463e-34	1.7094e-31
ENST00000541972	ENSG00000177575	CD163	2162.1	3.4273	0.253224	13.5346	9.76521e-42	7.68856e-39
ENST00000502843	ENSG00000004468	CD38	67.2653	3.42654	1.02544	3.34151	0.000833234	0.0113032
ENST00000296027	ENSG00000163735	CXCL5	45680.7	3.40157	0.138776	24.5113	1.12059e-132	8.05085e-129
ENST00000420737	ENSG00000229828	PDE4DIPP1	7.14292	3.38091	1.16189	2.90983	0.00361621	0.036657
ENST00000568675	ENSG00000125144	MT1G	12.4886	3.37118	1.04155	3.23669	0.00120926	0.0152889
ENST00000225842	ENSG00000108702	CCL1	401.892	3.35382	0.255594	13.1217	2.47381e-39	1.79981e-36
ENST00000454255	ENSG00000040633	PHF23	115.994	3.33911	1.11189	3.00308	0.00267264	0.0289722
ENST00000378569	ENSG00000108688	CCL7	3134.94	3.26758	0.179306	18.2235	3.36154e-74	8.78218e-71
ENST00000491780	ENSG00000163466	ARPC2	57.4596	3.18694	1.06229	3.00007	0.00269918	0.0292273
ENST00000582008	ENSG00000263753	LINC00667	47.2795	3.17729	0.983588	3.23031	0.00123657	0.0155589
ENST00000401724	ENSG00000131668	BARX1	24.7938	3.15508	0.643026	4.90661	9.26644e-07	3.13847e-05
ENST00000532461	ENSG00000137710	RDX	247.05	3.13435	0.700651	4.47348	7.69573e-06	0.000204683
ENST00000659327	ENSG00000255750	AC022509.1	12.1208	3.1305	1.055	2.9673	0.00300423	0.0317527
ENST00000359742	ENSG00000155974	GRIP1	28.9855	3.1171	0.946467	3.29341	0.000989804	0.0130541
ENST00000609089	ENSG00000273301	AC016717.2	267.477	3.11298	0.262101	11.877	1.55826e-32	8.52978e-30
ENST00000488711	ENSG00000110047	EHD1	69.4128	3.0915	1.00964	3.06198	0.00219875	0.0247649
ENST00000645235	ENSG00000261040	WFDC21P	20.6168	3.08432	0.67006	4.60305	4.1634e-06	0.000119052
ENST00000465056	ENSG00000175110	MRPS22	39.9029	3.07628	0.857699	3.58666	0.00033494	0.00531085
ENST00000483497	ENSG00000126883	NUP214	109.565	3.03123	0.450165	6.73359	1.65526e-11	1.40944e-09
ENST00000452010	ENSG00000002079	MYH16	17.787	2.97193	0.829348	3.58345	0.000339084	0.00536596
ENST00000559161	ENSG00000140368	PSTPIP1	23.1332	2.97148	1.01752	2.92033	0.00349666	0.0356653
ENST00000566140	ENSG00000261040	WFDC21P	37.0576	2.91086	0.814836	3.57233	0.000353824	0.00555488
ENST00000553994	ENSG00000166165	CKB	73.9047	2.87115	0.427379	6.71803	1.84194e-11	1.56147e-09
ENST00000648280	ENSG00000122218	COPA	383.621	2.86479	0.587881	4.87308	1.0987e-06	3.66081e-05
ENST00000397709	ENSG00000101460	MAP1LC3A	21.9052	2.86118	0.694609	4.11913	3.80312e-05	0.000827044
ENST00000650409	ENSG00000198825	INPP5F	29.8767	2.85803	0.987318	2.89474	0.00379474	0.0381439
ENST00000502974	ENSG00000163734	CXCL3	37.0221	2.84396	0.654492	4.34529	1.39093e-05	0.000344294
ENST00000253778	ENSG00000131459	GFPT2	150.346	2.83103	0.257235	11.0056	3.59015e-28	1.49527e-25
ENST00000296026	ENSG00000163734	CXCL3	1305.62	2.82813	0.147071	19.2297	2.08768e-82	6.31533e-79
ENST00000427335	ENSG00000090530	P3H2	62.8263	2.82549	0.765911	3.68905	0.000225091	0.00379171
ENST00000395761	ENSG00000163739	CXCL1	4310.41	2.81173	0.119015	23.625	2.13362e-123	1.11484e-119
ENST00000339275	ENSG00000135114	OASL	31.1306	2.80229	0.575813	4.86666	1.13499e-06	3.7621e-05
ENST00000305366	ENSG00000169908	TM4SF1	126.69	2.80158	0.264353	10.5979	3.0485e-26	1.10896e-23
ENST00000379959	ENSG00000134460	IL2RA	464.424	2.79913	0.213396	13.1171	2.62761e-39	1.8878e-36
ENST00000226317	ENSG00000124875	CXCL6	338.034	2.79479	0.22108	12.6415	1.24652e-36	7.96056e-34
ENST00000616880	ENSG00000102970	CCL17	11.121	2.79287	0.942702	2.96262	0.00305034	0.0321572
ENST00000511703	ENSG00000251230	MIR3945HG	16.0784	2.78603	0.75487	3.69074	0.000223604	0.00377116
ENST00000367468	ENSG00000073756	PTGS2	483.829	2.7784	0.249973	11.1148	1.06284e-28	4.59306e-26
ENST00000057513	ENSG00000050730	TNIP3	181.965	2.76182	0.244848	11.2797	1.6522e-29	7.47733e-27
ENST00000589987	ENSG00000261040	WFDC21P	111.048	2.75786	0.452371	6.09645	1.08447e-09	6.84203e-08
ENST00000444578	ENSG00000196924	FLNA	508.086	2.74907	0.904468	3.03943	0.00237028	0.0263051
ENST00000251582	ENSG00000087116	ADAMTS2	15.4552	2.73268	0.744902	3.66851	0.000243971	0.00406802
ENST00000643550	ENSG00000155906	RMND1	34.2972	2.72448	0.58352	4.66905	3.02603e-06	8.9467e-05
ENST00000335681	ENSG00000170485	NPAS2	11.8967	2.7235	0.84149	3.23652	0.00120996	0.0152944
ENST00000263339	ENSG00000115008	IL1A	208.866	2.71901	0.253844	10.7113	9.00525e-27	3.47373e-24
ENST00000352966	ENSG00000171033	PKIA	84.5345	2.70889	0.451638	5.99793	1.99845e-09	1.2015e-07
ENST00000265460	ENSG00000124920	MYRF	79.2099	2.70444	0.68738	3.93442	8.3399e-05	0.00163634
ENST00000344870	ENSG00000166173	LARP6	26.8699	2.69394	0.590357	4.56323	5.03717e-06	0.000141159
ENST00000388820	ENSG00000136378	ADAMTS7	27.6595	2.68309	0.567706	4.7262	2.28756e-06	6.96397e-05
ENST00000487046	ENSG00000173641	HSPB7	17.1706	2.66386	0.727539	3.66147	0.000250774	0.00416695
ENST00000257359	ENSG00000134917	ADAMTS8	18.1254	2.65021	0.699537	3.78851	0.000151552	0.00270852
ENST00000395144	ENSG00000114378	HYAL1	398.487	2.64011	0.228563	11.5509	7.30545e-31	3.49907e-28
ENST00000367027	ENSG00000117594	HSD11B1	219.64	2.63816	0.310671	8.49182	2.03431e-17	3.40886e-15
ENST00000646881	ENSG00000233276	GPX1	464.092	2.63731	0.292971	9.00194	2.21761e-19	4.36504e-17
ENST00000540387	ENSG00000044115	CTNNA1	919.418	2.63309	0.239192	11.0083	3.48669e-28	1.46278e-25
ENST00000531747	ENSG00000184014	DENND5A	31.9284	2.631	0.88836	2.96164	0.00306005	0.0322183
ENST00000244869	ENSG00000124882	EREG	1580.47	2.63077	0.163047	16.1351	1.44657e-58	2.18798e-55
ENST00000553528	ENSG00000166165	CKB	461.828	2.62392	0.164026	15.997	1.34163e-57	1.88077e-54
ENST00000296028	ENSG00000163736	PPBP	17100.6	2.62116	0.105366	24.8768	1.32574e-136	1.26997e-132
ENST00000563130	ENSG00000125107	CNOT1	251.934	2.61814	0.371523	7.04704	1.82768e-12	1.80805e-10
ENST00000371697	ENSG00000148677	ANKRD1	66.8703	2.61774	0.412082	6.35249	2.11858e-10	1.51264e-08
ENST00000382040	ENSG00000134321	RSAD2	366.172	2.60157	0.204775	12.7045	5.57948e-37	3.72891e-34
ENST00000505838	ENSG00000164038	SLC9B2	39.4013	2.59042	0.594584	4.35669	1.32044e-05	0.000329113
ENST00000348956	ENSG00000166165	CKB	12358.9	2.58917	0.109061	23.7405	1.37748e-124	7.91723e-121
ENST00000534521	ENSG00000137713	PPP2R1B	64.7337	2.58239	0.590949	4.3699	1.24305e-05	0.000312262
ENST00000602118	ENSG00000197046	SIGLEC15	230.562	2.57859	0.442268	5.83039	5.52968e-09	3.05894e-07
ENST00000586588	ENSG00000130816	DNMT1	233.269	2.57761	0.555689	4.63858	3.5081e-06	0.000101989
ENST00000642620	ENSG00000124479	NDP	140.941	2.56915	0.337667	7.60853	2.77222e-14	3.38294e-12
ENST00000555770	ENSG00000166165	CKB	159.947	2.56733	0.235054	10.9223	9.0153e-28	3.67492e-25
ENST00000420415	ENSG00000072274	TFRC	998.637	2.5483	0.377355	6.75306	1.44756e-11	1.24737e-09
ENST00000545620	ENSG00000113658	SMAD5	170.374	2.5413	0.752051	3.37916	0.000727077	0.0101136
ENST00000557569	ENSG00000166165	CKB	198.413	2.54061	0.31041	8.18469	2.73009e-16	4.04419e-14
ENST00000316027	ENSG00000183785	TUBA8	122.796	2.53102	0.31462	8.04467	8.6476e-16	1.20346e-13
ENST00000263277	ENSG00000024422	EHD2	452.243	2.51912	0.255228	9.87009	5.61144e-23	1.54317e-20
ENST00000553503	ENSG00000165795	NDRG2	82.4753	2.51576	0.694577	3.622	0.000292331	0.00472896
ENST00000316562	ENSG00000125779	PANK2	30.4182	2.50936	0.87402	2.87106	0.004091	0.0405404
ENST00000369089	ENSG00000057657	PRDM1	192.117	2.50837	0.838007	2.99326	0.00276013	0.0297694
ENST00000299213	ENSG00000166173	LARP6	28.0735	2.50706	0.58603	4.27803	1.88551e-05	0.000448743
ENST00000261275	ENSG00000104059	FAM189A1	25.7427	2.49489	0.592887	4.20804	2.57596e-05	0.000589393
ENST00000652448	ENSG00000286098	AC008770.4	14.4963	2.49156	0.79093	3.15017	0.00163175	0.0193454
ENST00000561857	ENSG00000197471	SPN	123.842	2.48494	0.400752	6.2007	5.62129e-10	3.71795e-08
ENST00000487639	ENSG00000125538	IL1B	26.6239	2.48355	0.649182	3.82566	0.000130421	0.0023888
ENST00000673856	ENSG00000160216	AGPAT3	101.545	2.48252	0.643168	3.85983	0.000113464	0.00212427
ENST00000554056	ENSG00000198805	PNP	54.3733	2.48173	0.558382	4.44451	8.80933e-06	0.000229834
ENST00000260061	ENSG00000137507	LRRC32	36.4897	2.47119	0.638472	3.87047	0.000108625	0.00204767
ENST00000429339	ENSG00000101146	RAE1	18.4456	2.46642	0.853227	2.8907	0.00384388	0.0385232
ENST00000379412	ENSG00000134333	LDHA	711.144	2.46599	0.855056	2.88401	0.00392644	0.0391731
ENST00000651122	ENSG00000271503	CCL5	178.819	2.45914	0.293659	8.37413	5.56354e-17	8.90725e-15
ENST00000590346	ENSG00000261040	WFDC21P	70.0154	2.45728	0.493171	4.98261	6.2731e-07	2.21606e-05
ENST00000226524	ENSG00000109272	PF4V1	11.108	2.45113	0.81838	2.99511	0.0027435	0.0296457
ENST00000401931	ENSG00000169429	CXCL8	688.394	2.45052	0.116999	20.9447	2.09737e-97	8.03657e-94
ENST00000646926	ENSG00000155906	RMND1	69.2429	2.44714	0.805923	3.03644	0.00239388	0.0265005
ENST00000483398	ENSG00000143514	TP53BP2	58.4684	2.44187	0.797923	3.06028	0.00221127	0.0248621
ENST00000416848	ENSG00000129317	PUS7L	40.3527	2.44109	0.615732	3.96452	7.35426e-05	0.00146871
ENST00000494920	ENSG00000004487	KDM1A	29.7725	2.44033	0.843003	2.89481	0.00379386	0.0381417
ENST00000307407	ENSG00000169429	CXCL8	15850.7	2.43446	0.184321	13.2077	7.91706e-40	5.90962e-37
ENST00000414263	ENSG00000133030	MPRIP	64.3385	2.42754	0.535105	4.53657	5.71775e-06	0.000157542
ENST00000508557	ENSG00000083720	OXCT1	45.5695	2.41629	0.614207	3.93401	8.35409e-05	0.00163772
ENST00000394485	ENSG00000187193	MT1X	540.625	2.41509	0.168816	14.306	2.00674e-46	1.74756e-43
ENST00000508069	ENSG00000145247	OCIAD2	34.3512	2.40821	0.507174	4.7483	2.05136e-06	6.34233e-05
ENST00000615843	ENSG00000021574	SPAST	140.129	2.39448	0.527975	4.53522	5.75439e-06	0.000158249
ENST00000274609	ENSG00000087116	ADAMTS2	14.5262	2.39054	0.751051	3.18293	0.00145794	0.0176823
ENST00000257905	ENSG00000135447	PPP1R1A	22.9248	2.34943	0.628811	3.73631	0.000186743	0.00324561
ENST00000371930	ENSG00000152766	ANKRD22	12.9831	2.3132	0.767619	3.01347	0.00258276	0.0281832
ENST00000527911	ENSG00000149091	DGKZ	90.8127	2.31291	0.636074	3.63623	0.000276653	0.00452483
ENST00000539311	ENSG00000119686	FLVCR2	19.2969	2.29764	0.708697	3.24206	0.0011867	0.0150666
ENST00000509101	ENSG00000163739	CXCL1	84.7638	2.29632	0.475717	4.82707	1.38553e-06	4.46897e-05
ENST00000665260	ENSG00000273415	LINC02725	20.4087	2.29268	0.819996	2.79597	0.00517448	0.0484852
ENST00000284648	ENSG00000170909	OSCAR	455.506	2.28334	0.354783	6.43588	1.2276e-10	9.11595e-09
ENST00000368733	ENSG00000143546	S100A8	1601.09	2.27604	0.165044	13.7905	2.90784e-43	2.35395e-40
ENST00000310613	ENSG00000173597	SULT1B1	75.3372	2.2726	0.410887	5.53096	3.18484e-08	1.49797e-06
ENST00000379655	ENSG00000140859	KIFC3	69.4393	2.26649	0.687548	3.29648	0.000979042	0.0129419
ENST00000559773	ENSG00000140044	JDP2	331.831	2.25963	0.200256	11.2837	1.57926e-29	7.20392e-27
ENST00000645558	ENSG00000109323	MANBA	143.649	2.25748	0.768433	2.93777	0.00330578	0.0341303
ENST00000496280	ENSG00000125538	IL1B	26.7764	2.25516	0.693933	3.24982	0.00115476	0.0147393
ENST00000356613	ENSG00000198576	ARC	41.4374	2.25475	0.436675	5.16345	2.42434e-07	9.37739e-06
ENST00000296252	ENSG00000163898	LIPH	24.3202	2.25232	0.581161	3.87555	0.000106385	0.00200873
ENST00000296525	ENSG00000164122	ASB5	227.998	2.24777	0.214092	10.4991	8.72144e-26	3.03802e-23
ENST00000444563	ENSG00000228192	AL512353.1	23.1249	2.24319	0.702283	3.19415	0.00140244	0.0171504
ENST00000264867	ENSG00000109819	PPARGC1A	16.1426	2.23844	0.719153	3.11261	0.0018544	0.0215147
ENST00000273183	ENSG00000144681	STAC	92.4187	2.23589	0.314881	7.10074	1.24092e-12	1.2646e-10
ENST00000362026	ENSG00000164038	SLC9B2	1112.5	2.23405	0.130163	17.1634	4.98817e-66	1.02393e-62
ENST00000503230	ENSG00000164038	SLC9B2	509.364	2.2276	0.324915	6.85594	7.08438e-12	6.40223e-10
ENST00000486831	ENSG00000158220	ESYT3	36.5918	2.22628	0.59226	3.75896	0.000170621	0.00300447
ENST00000534047	ENSG00000133805	AMPD3	22.0523	2.22182	0.647616	3.43077	0.000601873	0.00867651
ENST00000625761	ENSG00000104856	RELB	58.5325	2.22061	0.531681	4.17659	2.95914e-05	0.000664113
ENST00000556883	ENSG00000165943	MOAP1	94.6095	2.21518	0.64987	3.40866	0.000652828	0.00927613
ENST00000357303	ENSG00000178752	ERFE	54.2486	2.20447	0.399448	5.5188	3.41315e-08	1.60012e-06
ENST00000380994	ENSG00000107959	PITRM1	26.2215	2.20275	0.756282	2.9126	0.00358433	0.0363852
ENST00000295049	ENSG00000162944	RFTN2	21.9218	2.20161	0.627814	3.50678	0.000453557	0.00684756
ENST00000481153	ENSG00000242048	AC093583.1	13.0623	2.19892	0.762186	2.88502	0.00391387	0.039068
ENST00000296029	ENSG00000163737	PF4	51.2971	2.19764	0.404718	5.43007	5.63332e-08	2.50024e-06
ENST00000372023	ENSG00000101040	ZMYND8	116.043	2.19547	0.48162	4.55851	5.15186e-06	0.000143672
ENST00000664091	ENSG00000273415	LINC02725	59.3968	2.19133	0.598008	3.66438	0.000247936	0.00412337
ENST00000477801	ENSG00000143546	S100A8	42.089	2.18527	0.593655	3.68105	0.000232278	0.00389794
ENST00000334350	ENSG00000198417	MT1F	241.258	2.18265	0.211946	10.2981	7.18433e-25	2.33292e-22
ENST00000389567	ENSG00000158220	ESYT3	111.179	2.18068	0.315914	6.90278	5.09943e-12	4.70457e-10
ENST00000615863	ENSG00000275302	CCL4	3949.7	2.17419	0.116871	18.6033	3.02262e-77	8.27277e-74
ENST00000394620	ENSG00000108700	CCL8	939.347	2.16144	0.196116	11.0212	3.01878e-28	1.27579e-25
ENST00000222902	ENSG00000106178	CCL24	49.0777	2.14632	0.431257	4.97689	6.46147e-07	2.2784e-05
ENST00000587298	ENSG00000261040	WFDC21P	379.778	2.13706	0.232679	9.18459	4.13088e-20	8.6337e-18
ENST00000225844	ENSG00000181374	CCL13	409.194	2.13645	0.243629	8.7693	1.79777e-18	3.22902e-16
ENST00000397203	ENSG00000082805	ERC1	411.001	2.13429	0.352513	6.05451	1.40849e-09	8.70475e-08
ENST00000480887	ENSG00000048649	RSF1	70.4744	2.1321	0.330497	6.45119	1.10972e-10	8.2942e-09
ENST00000529480	ENSG00000156599	ZDHHC5	349.971	2.13189	0.356855	5.9741	2.31363e-09	1.37091e-07
ENST00000524228	ENSG00000113645	WWC1	53.9008	2.12972	0.650349	3.27473	0.00105761	0.0137715
ENST00000302035	ENSG00000117090	SLAMF1	181.426	2.12712	0.258941	8.21468	2.12736e-16	3.20084e-14
ENST00000402203	ENSG00000100354	TNRC6B	34.9714	2.12062	0.527692	4.01866	5.85302e-05	0.0012049
ENST00000489615	ENSG00000152061	RABGAP1L	226.909	2.11112	0.227065	9.29741	1.43913e-20	3.16995e-18
ENST00000522550	ENSG00000091129	NRCAM	106.663	2.09467	0.29083	7.20238	5.9169e-13	6.26298e-11
ENST00000652509	ENSG00000100714	MTHFD1	90.1054	2.09001	0.432635	4.83088	1.35934e-06	4.39671e-05
ENST00000245185	ENSG00000125148	MT2A	2139.97	2.07576	0.1433	14.4854	1.49913e-47	1.36768e-44
ENST00000356124	ENSG00000139531	SUOX	115.595	2.05526	0.289586	7.09726	1.27256e-12	1.29225e-10
ENST00000266031	ENSG00000114378	HYAL1	106.319	2.05477	0.370991	5.5386	3.04899e-08	1.44074e-06
ENST00000595483	ENSG00000090013	BLVRB	14.4118	2.04569	0.691411	2.95871	0.00308928	0.0324467
ENST00000565297	ENSG00000261618	LINC02605	19.9715	2.04143	0.641629	3.18164	0.00146444	0.0177536
ENST00000554989	ENSG00000166165	CKB	1168.02	2.03468	0.129363	15.7284	9.65657e-56	1.15629e-52
ENST00000611543	ENSG00000128271	ADORA2A	266.143	2.03465	0.216744	9.38734	6.15349e-21	1.40908e-18
ENST00000437196	ENSG00000182197	EXT1	185.951	2.03162	0.251213	8.08725	6.10249e-16	8.66041e-14
ENST00000225964	ENSG00000108821	COL1A1	76.4728	2.03141	0.366779	5.53851	3.05063e-08	1.44074e-06
ENST00000438241	ENSG00000173372	C1QA	443.935	2.02873	0.424137	4.78318	1.72543e-06	5.43996e-05
ENST00000554695	ENSG00000196405	EVL	48.6821	2.02855	0.534966	3.79192	0.000149487	0.00267767
ENST00000612516	ENSG00000274736	CCL23	25.3173	2.02838	0.581376	3.48894	0.000484946	0.00724191
ENST00000531933	ENSG00000175224	ATG13	41.8174	2.0207	0.45385	4.45236	8.49315e-06	0.000222393
ENST00000225831	ENSG00000108691	CCL2	13793.5	2.01773	0.120332	16.7681	4.17799e-63	7.50418e-60
ENST00000590500	ENSG00000134779	TPGS2	98.9302	2.00861	0.454218	4.42213	9.77326e-06	0.000252917
ENST00000575288	ENSG00000174238	PITPNA	175.725	2.00213	0.551186	3.63241	0.000280792	0.00456975
ENST00000257570	ENSG00000135114	OASL	118.831	2.00086	0.344517	5.80773	6.3326e-09	3.45982e-07
ENST00000619513	ENSG00000235750	KIAA0040	1402.7	1.99456	0.134453	14.8346	8.75289e-50	8.38468e-47
ENST00000609911	ENSG00000273415	LINC02725	60.1007	1.99366	0.568364	3.50772	0.000451959	0.00682881
ENST00000613659	ENSG00000276023	DUSP14	155.433	1.99072	0.316741	6.28501	3.27829e-10	2.25656e-08
ENST00000672002	ENSG00000177084	POLE	97.0924	1.98201	0.497625	3.98294	6.80682e-05	0.00137321
ENST00000605210	ENSG00000083312	TNPO1	48.6894	1.98021	0.47578	4.16204	3.15418e-05	0.000700501
ENST00000419610	ENSG00000004534	RBM6	123.498	1.98002	0.265154	7.46745	8.17665e-14	9.39922e-12
ENST00000455878	ENSG00000013275	PSMC4	343.617	1.97794	0.491091	4.02764	5.63388e-05	0.00116816
ENST00000452895	ENSG00000184903	IMMP2L	24.5448	1.97098	0.618634	3.18602	0.00144244	0.0175435
ENST00000637434	ENSG00000197694	SPTAN1	76.5299	1.96632	0.518462	3.7926	0.00014908	0.00267265
ENST00000572498	ENSG00000175866	BAIAP2	38.2104	1.95652	0.61242	3.19473	0.00139962	0.0171207
ENST00000515424	ENSG00000164038	SLC9B2	179.054	1.95384	0.234594	8.32858	8.1815e-17	1.28833e-14
ENST00000439962	ENSG00000116406	EDEM3	84.7411	1.9448	0.691123	2.81397	0.00489332	0.0465951
ENST00000361642	ENSG00000148516	ZEB1	133.5	1.94246	0.479951	4.04721	5.1831e-05	0.00108764
ENST00000360718	ENSG00000161011	SQSTM1	7555.55	1.93624	0.388415	4.98499	6.19659e-07	2.19172e-05
ENST00000330423	ENSG00000183785	TUBA8	27.8042	1.93373	0.518335	3.73066	0.000190981	0.00330926
ENST00000295927	ENSG00000163661	PTX3	70.6313	1.93329	0.362233	5.33716	9.44157e-08	4.02271e-06
ENST00000433194	ENSG00000136861	CDK5RAP2	150.125	1.92487	0.268987	7.156	8.30675e-13	8.63361e-11
ENST00000257261	ENSG00000134824	FADS2	81.814	1.91926	0.51668	3.71459	0.000203532	0.00349201
ENST00000555366	ENSG00000166165	CKB	65.2284	1.91199	0.38158	5.0107	5.42317e-07	1.93604e-05
ENST00000273860	ENSG00000145247	OCIAD2	57.3151	1.91116	0.408604	4.67729	2.90685e-06	8.61206e-05
ENST00000367029	ENSG00000123689	G0S2	285.149	1.91005	0.204571	9.33688	9.92146e-21	2.23626e-18
ENST00000473593	ENSG00000170248	PDCD6IP	150.463	1.90821	0.67842	2.81272	0.0049124	0.0467381
ENST00000438732	ENSG00000196924	FLNA	64.8507	1.90468	0.607313	3.13625	0.00171124	0.0201379
ENST00000392619	ENSG00000186407	CD300E	997.604	1.90432	0.1072	17.7641	1.33987e-70	2.96194e-67
ENST00000437034	ENSG00000153113	CAST	161.152	1.90248	0.348904	5.45274	4.96005e-08	2.22722e-06
ENST00000469048	ENSG00000185507	IRF7	45.106	1.90147	0.483604	3.93188	8.42836e-05	0.00164884
ENST00000613947	ENSG00000275302	CCL4	142.665	1.89883	0.265854	7.14238	9.17301e-13	9.51675e-11
ENST00000409127	ENSG00000136710	CCDC115	163.981	1.89563	0.555565	3.41208	0.000644701	0.00918108
ENST00000446609	ENSG00000225190	PLEKHM1	110.138	1.89148	0.545577	3.46695	0.000526407	0.00777184
ENST00000559448	ENSG00000170113	NIPA1	80.1208	1.88161	0.50502	3.72581	0.000194689	0.00336539
ENST00000258187	ENSG00000103034	NDRG4	90.1676	1.87774	0.346143	5.42476	5.8031e-08	2.56964e-06
ENST00000358506	ENSG00000213639	PPP1CB	418.285	1.87686	0.416103	4.51055	6.46583e-06	0.000175629
ENST00000483500	ENSG00000169429	CXCL8	33.3245	1.8741	0.543543	3.44793	0.000564894	0.0082343
ENST00000587129	ENSG00000134779	TPGS2	187.374	1.86979	0.369295	5.06313	4.1243e-07	1.52052e-05
ENST00000616694	ENSG00000275688	CCL15-CCL14	59.9803	1.86899	0.473502	3.94716	7.90828e-05	0.00156359
ENST00000480467	ENSG00000136861	CDK5RAP2	82.2499	1.86768	0.389745	4.79207	1.65069e-06	5.24752e-05
ENST00000503818	ENSG00000164038	SLC9B2	517.672	1.86328	0.196294	9.49229	2.26016e-21	5.4582e-19
ENST00000441002	ENSG00000115590	IL1R2	401.316	1.85838	0.195145	9.52307	1.68143e-21	4.11242e-19
ENST00000541584	ENSG00000137497	NUMA1	301.638	1.85689	0.37111	5.00361	5.62663e-07	2.00618e-05
ENST00000584067	ENSG00000133030	MPRIP	132.585	1.85633	0.383632	4.83884	1.30602e-06	4.24575e-05
ENST00000368713	ENSG00000188015	S100A3	45.4937	1.85607	0.422867	4.38925	1.13742e-05	0.000289266
ENST00000620576	ENSG00000276070	CCL4L2	94.0166	1.85569	0.358614	5.1746	2.28398e-07	8.8939e-06
ENST00000303115	ENSG00000168685	IL7R	2687.7	1.85539	0.117534	15.7861	3.88085e-56	4.95679e-53
ENST00000474709	ENSG00000143537	ADAM15	98.4353	1.84957	0.645732	2.8643	0.00417938	0.0412049
ENST00000405484	ENSG00000128340	RAC2	54.3882	1.84124	0.386536	4.76344	1.90318e-06	5.93205e-05
ENST00000561491	ENSG00000125148	MT2A	41.4991	1.84093	0.451372	4.07853	4.53218e-05	0.0009655
ENST00000496492	ENSG00000154310	TNIK	96.8124	1.84009	0.426891	4.31045	1.62922e-05	0.000395443
ENST00000545939	ENSG00000156265	MAP3K7CL	85.2032	1.83538	0.355307	5.16563	2.39629e-07	9.28721e-06
ENST00000528010	ENSG00000100926	TM9SF1	31.1621	1.82939	0.650683	2.81149	0.0049312	0.0468859
ENST00000578424	ENSG00000169710	FASN	165.263	1.82811	0.600332	3.04517	0.00232553	0.0258984
ENST00000311925	ENSG00000172724	CCL19	52.5433	1.82669	0.389312	4.6921	2.70408e-06	8.07696e-05
ENST00000521089	ENSG00000113645	WWC1	137.587	1.82254	0.336775	5.41175	6.24134e-08	2.75732e-06
ENST00000458387	ENSG00000160310	PRMT2	28.3388	1.82148	0.578082	3.1509	0.00162769	0.0193042
ENST00000648061	ENSG00000093072	ADA2	634.788	1.81668	0.370864	4.89851	9.65638e-07	3.25519e-05
ENST00000396984	ENSG00000180596	H2BC4	34.3057	1.8037	0.545062	3.30916	0.000935764	0.0124702
ENST00000504098	ENSG00000164209	SLC25A46	183.259	1.7992	0.495801	3.62888	0.00028465	0.00462554
ENST00000393766	ENSG00000052802	MSMO1	367.845	1.79355	0.495986	3.61614	0.000299033	0.00481705
ENST00000349718	ENSG00000153551	CMTM7	43.45	1.78568	0.625262	2.85589	0.00429166	0.0421222
ENST00000396418	ENSG00000171033	PKIA	123.093	1.78422	0.26362	6.76816	1.30431e-11	1.13243e-09
ENST00000260227	ENSG00000137673	MMP7	11002.5	1.76978	0.115932	15.2657	1.29395e-52	1.43021e-49
ENST00000367884	ENSG00000143198	MGST3	41.8184	1.76283	0.538837	3.27154	0.00106962	0.0138964
ENST00000263895	ENSG00000115963	RND3	512.992	1.75942	0.343911	5.1159	3.12251e-07	1.17994e-05
ENST00000309539	ENSG00000173391	OLR1	512.546	1.75813	0.16298	10.7874	3.94839e-27	1.54379e-24
ENST00000354269	ENSG00000106348	IMPDH1	222.37	1.7567	0.398933	4.40349	1.06522e-05	0.000273079
ENST00000375533	ENSG00000095739	BAMBI	290.142	1.75666	0.202963	8.65508	4.92559e-18	8.52721e-16
ENST00000378533	ENSG00000101955	SRPX	30.7246	1.75568	0.48591	3.61317	0.000302476	0.00486432
ENST00000532808	ENSG00000023445	BIRC3	186.367	1.75411	0.393163	4.46153	8.13767e-06	0.000214748
ENST00000534968	ENSG00000066294	CD84	6322.93	1.74998	0.110004	15.9083	5.55178e-57	7.42079e-54
ENST00000432057	ENSG00000028116	VRK2	40.0582	1.74835	0.49553	3.52825	0.000418319	0.006386
ENST00000579200	ENSG00000215421	ZNF407	46.43	1.73733	0.479105	3.62619	0.000287631	0.00467002
ENST00000196371	ENSG00000083720	OXCT1	1917.8	1.7373	0.149309	11.6356	2.7169e-31	1.31224e-28
ENST00000470482	ENSG00000115677	HDLBP	100.392	1.73623	0.390046	4.45136	8.53299e-06	0.000223334
ENST00000314332	ENSG00000180596	H2BC4	100.52	1.73394	0.295654	5.86477	4.49763e-09	2.53083e-07
ENST00000510699	ENSG00000082068	WDR70	32.9576	1.73224	0.574626	3.01455	0.00257358	0.0281075
ENST00000566177	ENSG00000213658	LAT	24.8419	1.72884	0.607676	2.845	0.00444109	0.0431815
ENST00000531200	ENSG00000137673	MMP7	156.298	1.72151	0.271095	6.35021	2.15021e-10	1.53332e-08
ENST00000586417	ENSG00000130734	ATG4D	30.6862	1.71523	0.518842	3.30588	0.000946773	0.0125848
ENST00000370253	ENSG00000137942	FNBP1L	162.521	1.71472	0.444414	3.85839	0.000114135	0.00213473
ENST00000389131	ENSG00000134013	LOXL2	42.0061	1.7105	0.444419	3.84883	0.000118683	0.00220757
ENST00000464994	ENSG00000115590	IL1R2	92.2857	1.70553	0.277527	6.14545	7.97391e-10	5.16113e-08
ENST00000508487	ENSG00000081041	CXCL2	630.486	1.70288	0.190308	8.94805	3.61832e-19	6.95541e-17
ENST00000360954	ENSG00000125430	HS3ST3B1	262.975	1.70089	0.18148	9.37233	7.0951e-21	1.61185e-18
ENST00000417718	ENSG00000100362	PVALB	168.562	1.69831	0.266679	6.36839	1.91021e-10	1.37239e-08
ENST00000536354	ENSG00000151790	TDO2	95.9043	1.69666	0.317757	5.3395	9.32058e-08	3.97706e-06
ENST00000503103	ENSG00000164038	SLC9B2	208.972	1.69623	0.193141	8.78234	1.60103e-18	2.88466e-16
ENST00000554143	ENSG00000165795	NDRG2	324.085	1.68797	0.347146	4.86243	1.15952e-06	3.83015e-05
ENST00000489255	ENSG00000137076	TLN1	566.567	1.68026	0.202194	8.31014	9.55872e-17	1.48085e-14
ENST00000556366	ENSG00000165795	NDRG2	24.2135	1.67398	0.555636	3.01273	0.00258909	0.028232
ENST00000449471	ENSG00000168256	NKIRAS2	45.6161	1.67212	0.467374	3.57769	0.000346648	0.00546018
ENST00000522100	ENSG00000145901	TNIP1	92.9998	1.67094	0.358892	4.65582	3.22691e-06	9.47726e-05
ENST00000373461	ENSG00000132821	VSTM2L	24.6311	1.66844	0.585305	2.85056	0.0043643	0.0426023
ENST00000524038	ENSG00000113645	WWC1	181.974	1.6657	0.230934	7.21289	5.47775e-13	5.81588e-11
ENST00000437008	ENSG00000214135	AC132008.2	34.4754	1.6654	0.491331	3.38957	0.000700023	0.0098109
ENST00000636159	ENSG00000171914	TLN2	163.481	1.65733	0.3982	4.16204	3.15413e-05	0.000700501
ENST00000306708	ENSG00000171017	LRRC8E	81.7935	1.65078	0.461611	3.57613	0.000348722	0.00548827
ENST00000368667	ENSG00000010810	FYN	60.0816	1.64889	0.557812	2.95599	0.00311668	0.0326054
ENST00000371752	ENSG00000124201	ZNFX1	881.494	1.64572	0.306473	5.36987	7.87941e-08	3.41924e-06
ENST00000563985	ENSG00000125148	MT2A	39.2443	1.64277	0.465183	3.53144	0.000413302	0.00632453
ENST00000472726	ENSG00000256500	AL139300.1	311.317	1.6426	0.429566	3.82386	0.00013138	0.00240254
ENST00000308080	ENSG00000132205	EMILIN2	1212.97	1.64132	0.1894	8.66589	4.47997e-18	7.77917e-16
ENST00000360817	ENSG00000182326	C1S	71.3089	1.63188	0.427522	3.81708	0.000135041	0.00245776
ENST00000615050	ENSG00000274736	CCL23	68.876	1.62942	0.355056	4.58919	4.44974e-06	0.000126485
ENST00000267015	ENSG00000139572	GPR84	908.673	1.62859	0.0985489	16.5257	2.395e-61	4.17137e-58
ENST00000481073	ENSG00000082898	XPO1	563.293	1.62569	0.389931	4.16918	3.05702e-05	0.000681521
ENST00000648038	ENSG00000150995	ITPR1	339.209	1.62158	0.492942	3.28959	0.00100332	0.0132022
ENST00000464061	ENSG00000213753	CENPBD1P1	61.2904	1.62002	0.430833	3.7602	0.000169781	0.00299335
ENST00000613398	ENSG00000110060	PUS3	61.0837	1.61859	0.526803	3.07248	0.00212289	0.0240188
ENST00000378204	ENSG00000182197	EXT1	451.111	1.61743	0.1676	9.65052	4.8905e-22	1.23827e-19
ENST00000461974	ENSG00000115414	FN1	2390.23	1.61184	0.0896229	17.9847	2.57001e-72	6.42235e-69
ENST00000530019	ENSG00000167996	FTH1	24965.3	1.60589	0.350689	4.57924	4.66664e-06	0.000132128
ENST00000615266	ENSG00000159063	ALG8	40.8726	1.60423	0.528987	3.03265	0.0024242	0.0267605
ENST00000375135	ENSG00000102302	FGD1	107.425	1.60202	0.321285	4.98629	6.15499e-07	2.17835e-05
ENST00000535815	ENSG00000119714	GPR68	708.645	1.60129	0.231076	6.92972	4.21678e-12	3.9281e-10
ENST00000360772	ENSG00000065534	MYLK	51.2316	1.60025	0.570511	2.80494	0.0050326	0.0475434
ENST00000299502	ENSG00000197632	SERPINB2	652.196	1.59688	0.195583	8.1647	3.22224e-16	4.74876e-14
ENST00000454822	ENSG00000197713	RPE	118.503	1.59591	0.372771	4.28122	1.85869e-05	0.000443647
ENST00000334409	ENSG00000188389	PDCD1	235.711	1.59191	0.203342	7.82872	4.92853e-15	6.45267e-13
ENST00000596238	ENSG00000125730	C3	46.5182	1.58912	0.508631	3.1243	0.00178227	0.0208123
ENST00000579584	ENSG00000176658	MYO1D	53.0158	1.5885	0.372671	4.26249	2.02165e-05	0.000477388
ENST00000650739	ENSG00000163932	PRKCD	1196.48	1.58737	0.224447	7.07237	1.52308e-12	1.52776e-10
ENST00000459782	ENSG00000025796	SEC63	230.069	1.58227	0.427264	3.70327	0.000212838	0.00362569
ENST00000636010	ENSG00000197694	SPTAN1	466.599	1.58217	0.277296	5.7057	1.15868e-08	5.97276e-07
ENST00000548629	ENSG00000123342	MMP19	605.549	1.58196	0.277819	5.69423	1.23933e-08	6.32431e-07
ENST00000409200	ENSG00000123342	MMP19	112.729	1.58157	0.273736	5.77772	7.57203e-09	4.05223e-07
ENST00000464379	ENSG00000137076	TLN1	192.413	1.58028	0.340651	4.63901	3.50078e-06	0.000101827
ENST00000264039	ENSG00000063660	GPC1	208.871	1.57933	0.257146	6.14176	8.16115e-10	5.26454e-08
ENST00000367797	ENSG00000198734	F5	213.895	1.57901	0.290044	5.44405	5.20822e-08	2.32774e-06
ENST00000418663	ENSG00000205485	AC004980.1	139.867	1.5786	0.270122	5.84402	5.09564e-09	2.83521e-07
ENST00000221249	ENSG00000032444	PNPLA6	67.6772	1.57701	0.429181	3.67446	0.000238352	0.0039917
ENST00000645138	ENSG00000222041	CYTOR	23.5678	1.57469	0.538134	2.9262	0.00343132	0.0351636
ENST00000433140	ENSG00000138080	EMILIN1	529.017	1.57158	0.218769	7.18374	6.78287e-13	7.14015e-11
ENST00000331035	ENSG00000185291	IL3RA	34.0261	1.57093	0.460991	3.40773	0.000655053	0.00929166
ENST00000642689	ENSG00000101266	CSNK2A1	248.462	1.57078	0.350742	4.47844	7.51891e-06	0.000200351
ENST00000249750	ENSG00000128918	ALDH1A2	134.433	1.56734	0.265434	5.90484	3.52997e-09	2.03092e-07
ENST00000368061	ENSG00000162738	VANGL2	49.0879	1.56669	0.468247	3.34587	0.000820238	0.0111769
ENST00000341222	ENSG00000003402	CFLAR	38.1136	1.56111	0.51239	3.04672	0.00231353	0.0257898
ENST00000672728	ENSG00000134575	ACP2	50.3973	1.55902	0.44811	3.47909	0.000503122	0.00747907
ENST00000464381	ENSG00000141027	NCOR1	219.449	1.55594	0.319778	4.86571	1.14047e-06	3.7759e-05
ENST00000356828	ENSG00000111647	UHRF1BP1L	57.5935	1.54753	0.442101	3.50039	0.000464575	0.00698821
ENST00000496647	ENSG00000163378	EOGT	266.68	1.54715	0.266136	5.81338	6.12245e-09	3.36097e-07
ENST00000397853	ENSG00000165795	NDRG2	845.182	1.54592	0.181561	8.51462	1.6713e-17	2.817e-15
ENST00000673477	ENSG00000160072	ATAD3B	50.1214	1.54456	0.380995	4.05401	5.03466e-05	0.00105959
ENST00000261435	ENSG00000078177	N4BP2	1176.52	1.54416	0.0981629	15.7306	9.33204e-56	1.14121e-52
ENST00000468546	ENSG00000091073	DTX2	48.8961	1.54261	0.403204	3.82588	0.000130304	0.00238742
ENST00000582848	ENSG00000161960	EIF4A1	85.096	1.54098	0.46377	3.32272	0.000891446	0.0119628
ENST00000420868	ENSG00000100979	PLTP	171.219	1.54009	0.217339	7.08615	1.37891e-12	1.38799e-10
ENST00000470800	ENSG00000156265	MAP3K7CL	39.5129	1.53799	0.4657	3.30254	0.00095813	0.0127152
ENST00000314222	ENSG00000181649	PHLDA2	168.461	1.53566	0.281287	5.45942	4.77705e-08	2.16364e-06
ENST00000403625	ENSG00000069020	MAST4	170.07	1.53484	0.267027	5.74789	9.03664e-09	4.74329e-07
ENST00000552872	ENSG00000123342	MMP19	1979.34	1.53426	0.098775	15.5329	2.07723e-54	2.38781e-51
ENST00000507309	ENSG00000113657	DPYSL3	43.6625	1.53337	0.525472	2.91808	0.00352188	0.0358844
ENST00000543128	ENSG00000196118	CCDC189	42.5071	1.53128	0.480824	3.18471	0.00144899	0.0175997
ENST00000339618	ENSG00000072210	ALDH3A2	126.783	1.53016	0.390719	3.91628	8.99266e-05	0.00173969
ENST00000560952	ENSG00000157450	RNF111	107.813	1.52712	0.5134	2.97453	0.0029344	0.0311761
ENST00000382289	ENSG00000107104	KANK1	395.394	1.52038	0.163588	9.29394	1.48679e-20	3.26163e-18
ENST00000668271	ENSG00000253227	AC090192.2	99.9737	1.52016	0.296332	5.12993	2.89851e-07	1.10109e-05
ENST00000423313	ENSG00000235750	KIAA0040	2683.55	1.51625	0.129405	11.7171	1.04209e-31	5.25398e-29
ENST00000605930	ENSG00000096433	ITPR3	225.526	1.51371	0.204207	7.41265	1.23799e-13	1.40345e-11
ENST00000590970	ENSG00000172009	THOP1	244.139	1.51265	0.194913	7.76064	8.45033e-15	1.08899e-12
ENST00000445419	ENSG00000005700	IBTK	118.197	1.5088	0.377184	4.00018	6.32953e-05	0.0012896
ENST00000394785	ENSG00000164038	SLC9B2	1556.1	1.50334	0.084362	17.8201	4.93738e-71	1.18242e-67
ENST00000244709	ENSG00000124731	TREM1	104.306	1.50027	0.334507	4.48503	7.2905e-06	0.000195169
ENST00000583802	ENSG00000161960	EIF4A1	574.431	1.49839	0.380593	3.93698	8.25149e-05	0.00162252
ENST00000453542	ENSG00000186281	GPAT2	85.893	1.49432	0.315626	4.73445	2.19649e-06	6.73268e-05
ENST00000283147	ENSG00000153162	BMP6	54.1688	1.49353	0.372857	4.00563	6.18525e-05	0.00126469
ENST00000463109	ENSG00000083544	TDRD3	24.3605	1.49296	0.527922	2.82799	0.00468414	0.0450285
ENST00000580907	ENSG00000108691	CCL2	156.504	1.49244	0.290216	5.14251	2.71099e-07	1.03671e-05
ENST00000372870	ENSG00000167114	SLC27A4	83.014	1.48998	0.521319	2.85809	0.00426199	0.041881
ENST00000341524	ENSG00000069424	KCNAB2	414.864	1.48926	0.302772	4.91875	8.70965e-07	2.96913e-05
ENST00000615418	ENSG00000276070	CCL4L2	48.4081	1.48849	0.520973	2.85713	0.00427488	0.0419789
ENST00000585291	ENSG00000082641	NFE2L1	612.541	1.48736	0.284775	5.22292	1.76128e-07	7.01532e-06
ENST00000565768	ENSG00000260549	MT1L	30.2411	1.48729	0.473807	3.13903	0.00169509	0.0199785
ENST00000673657	ENSG00000100503	NIN	185.647	1.48664	0.337906	4.39956	1.08469e-05	0.000277206
ENST00000330871	ENSG00000184557	SOCS3	526.555	1.48595	0.137635	10.7963	3.58194e-27	1.41983e-24
ENST00000523351	ENSG00000134516	DOCK2	1019.48	1.47967	0.15486	9.55488	1.23723e-21	3.05197e-19
ENST00000579303	ENSG00000109016	DHRS7B	206.688	1.47804	0.308915	4.78464	1.71295e-06	5.4036e-05
ENST00000445505	ENSG00000114942	EEF1B2	54.513	1.47747	0.49094	3.00947	0.00261707	0.0284776
ENST00000306602	ENSG00000169245	CXCL10	79.5396	1.47729	0.323421	4.56771	4.93093e-06	0.000138587
ENST00000542783	ENSG00000163659	TIPARP	353.366	1.47652	0.356026	4.14722	3.36543e-05	0.000741118
ENST00000443998	ENSG00000230202	AL450405.1	321.612	1.47238	0.14854	9.9124	3.67707e-23	1.03094e-20
ENST00000393496	ENSG00000160145	KALRN	155.397	1.47183	0.352854	4.1712	3.02996e-05	0.00067631
ENST00000621096	ENSG00000110047	EHD1	1682.45	1.46979	0.181047	8.11826	4.72926e-16	6.89896e-14
ENST00000442846	ENSG00000142512	SIGLEC10	179.373	1.46558	0.362473	4.04329	5.27065e-05	0.00110239
ENST00000527898	ENSG00000019144	PHLDB1	132.533	1.46376	0.407077	3.59579	0.000323411	0.00515484
ENST00000474085	ENSG00000115590	IL1R2	182.085	1.46292	0.404939	3.61268	0.000303047	0.00487214
ENST00000616206	ENSG00000178104	PDE4DIP	87.1125	1.46236	0.31188	4.68886	2.74729e-06	8.19e-05
ENST00000382329	ENSG00000107099	DOCK8	1193.5	1.45997	0.161788	9.02397	1.81386e-19	3.60738e-17
ENST00000533366	ENSG00000137673	MMP7	186.797	1.45776	0.301138	4.84083	1.29295e-06	4.20564e-05
ENST00000264634	ENSG00000114251	WNT5A	254.404	1.4567	0.446907	3.2595	0.00111607	0.014351
ENST00000475388	ENSG00000157680	DGKI	102.671	1.4523	0.353118	4.1128	3.90896e-05	0.000847497
ENST00000256722	ENSG00000134326	CMPK2	141.993	1.44979	0.250949	5.77721	7.59511e-09	4.06081e-07
ENST00000521331	ENSG00000253729	PRKDC	83.2451	1.44548	0.391327	3.6938	0.000220929	0.00373804
ENST00000617527	ENSG00000178104	PDE4DIP	142.027	1.44345	0.421289	3.42626	0.000611956	0.00878661
ENST00000446377	ENSG00000108175	ZMIZ1	1035.58	1.44254	0.3341	4.31769	1.57673e-05	0.000384488
ENST00000447677	ENSG00000165637	VDAC2	93.0744	1.44088	0.50273	2.86612	0.00415536	0.0410437
ENST00000613488	ENSG00000275993	SIK1B	179.254	1.43794	0.196404	7.32134	2.45505e-13	2.69287e-11
ENST00000655744	ENSG00000286511	Z95118.2	64.1896	1.43675	0.326408	4.40169	1.07413e-05	0.000274854
ENST00000443026	ENSG00000004846	ABCB5	62.7611	1.43664	0.456933	3.1441	0.00166599	0.0196904
ENST00000537657	ENSG00000112096	SOD2	1077.58	1.43626	0.29064	4.9417	7.7444e-07	2.67981e-05
ENST00000391826	ENSG00000104951	IL4I1	1796.11	1.43378	0.129863	11.0407	2.43095e-28	1.03497e-25
ENST00000565568	ENSG00000198848	CES1	52.542	1.43318	0.460875	3.1097	0.00187275	0.0216881
ENST00000369496	ENSG00000163399	ATP1A1	5258.3	1.43301	0.169793	8.43979	3.179e-17	5.22046e-15
ENST00000438158	ENSG00000232679	LINC01705	50.7126	1.43285	0.422841	3.38862	0.000702454	0.00983778
ENST00000484546	ENSG00000136861	CDK5RAP2	206.963	1.43242	0.292253	4.90131	9.52014e-07	3.21303e-05
ENST00000613922	ENSG00000277632	CCL3	9631.22	1.43211	0.0873972	16.3862	2.39951e-60	4.0563e-57
ENST00000486652	ENSG00000162923	WDR26	517.042	1.42794	0.288551	4.94866	7.47268e-07	2.59516e-05
ENST00000545274	ENSG00000166523	CLEC4E	253.245	1.42648	0.258647	5.51516	3.48464e-08	1.62698e-06
ENST00000498614	ENSG00000142156	COL6A1	3367.71	1.42112	0.157942	8.99771	2.30484e-19	4.50588e-17
ENST00000379333	ENSG00000089057	SLC23A2	403.876	1.41853	0.373468	3.79826	0.000145714	0.00262623
ENST00000399229	ENSG00000197535	MYO5A	388.272	1.41805	0.215602	6.57715	4.79564e-11	3.78099e-09
ENST00000560419	ENSG00000259319	AF111167.2	149.822	1.41722	0.220027	6.44112	1.18596e-10	8.82954e-09
ENST00000356736	ENSG00000138821	SLC39A8	12301.5	1.41573	0.0602351	23.5035	3.75986e-122	1.80085e-118
ENST00000556597	ENSG00000088808	PPP1R13B	61.2561	1.41573	0.457918	3.09167	0.00199036	0.0227813
ENST00000349820	ENSG00000173226	IQCB1	46.7773	1.4123	0.40951	3.44875	0.000563196	0.00821789
ENST00000535926	ENSG00000123989	CHPF	207.898	1.40216	0.450939	3.10943	0.0018745	0.0216996
ENST00000529184	ENSG00000180773	SLC36A4	90.5868	1.39953	0.438374	3.19255	0.00141023	0.0172273
ENST00000435224	ENSG00000166016	ABTB2	83.9115	1.39791	0.285464	4.89697	9.73256e-07	3.27703e-05
ENST00000426216	ENSG00000166377	ATP9B	158.668	1.39771	0.485768	2.87733	0.00401057	0.0398947
ENST00000222573	ENSG00000105855	ITGB8	682.461	1.39767	0.209497	6.67157	2.53087e-11	2.10512e-09
ENST00000342308	ENSG00000089063	TMEM230	124.939	1.3964	0.37127	3.76114	0.000169143	0.00298404
ENST00000507699	ENSG00000129116	PALLD	687.203	1.3949	0.212104	6.57649	4.81668e-11	3.79238e-09
ENST00000418089	ENSG00000116701	NCF2	772.193	1.39479	0.250679	5.56406	2.63572e-08	1.25927e-06
ENST00000597068	ENSG00000076944	STXBP2	280.101	1.39377	0.218262	6.38579	1.70509e-10	1.23584e-08
ENST00000605140	ENSG00000271503	CCL5	2395.67	1.3935	0.087787	15.8737	9.64197e-57	1.2595e-53
ENST00000411772	ENSG00000067369	TP53BP1	207.861	1.39213	0.247764	5.61875	1.92343e-08	9.43269e-07
ENST00000218867	ENSG00000102683	SGCG	127.134	1.39188	0.259862	5.35622	8.49799e-08	3.67241e-06
ENST00000413720	ENSG00000116701	NCF2	307.879	1.38812	0.294246	4.71756	2.38689e-06	7.23569e-05
ENST00000522659	ENSG00000170323	FABP4	200.403	1.37727	0.29343	4.6937	2.68313e-06	8.03173e-05
ENST00000545251	ENSG00000235750	KIAA0040	59.9849	1.37645	0.409965	3.35748	0.000786559	0.0107844
ENST00000265293	ENSG00000113645	WWC1	62.2913	1.37629	0.436798	3.15085	0.00162794	0.0193042
ENST00000615645	ENSG00000091157	WDR7	691.989	1.37428	0.261621	5.25294	1.49688e-07	6.0845e-06
ENST00000492843	ENSG00000106617	PRKAG2	177.868	1.37115	0.328491	4.17409	2.99179e-05	0.000669873
ENST00000380962	ENSG00000205629	LCMT1	62.4365	1.36746	0.424961	3.21785	0.00129154	0.0160744
ENST00000591092	ENSG00000031823	RANBP3	73.1764	1.36724	0.447812	3.05317	0.00226441	0.0253307
ENST00000526421	ENSG00000023445	BIRC3	243.556	1.36436	0.337159	4.04664	5.19587e-05	0.00108992
ENST00000407025	ENSG00000115685	PPP1R7	408.425	1.36137	0.402214	3.38469	0.000712575	0.00995043
ENST00000336097	ENSG00000239672	NME1	61.4259	1.36056	0.465471	2.92297	0.00346709	0.0354391
ENST00000559488	ENSG00000259207	ITGB3	6138.32	1.35864	0.0915256	14.8444	7.56707e-50	7.37161e-47
ENST00000531228	ENSG00000110717	NDUFS8	46.7025	1.3579	0.38896	3.49111	0.000481023	0.00719855
ENST00000644885	ENSG00000101266	CSNK2A1	251.569	1.35754	0.482937	2.81101	0.00493862	0.0469328
ENST00000637659	ENSG00000177565	TBL1XR1	218.33	1.35709	0.288615	4.70207	2.57543e-06	7.75003e-05
ENST00000254667	ENSG00000132334	PTPRE	204.586	1.35586	0.235244	5.76361	8.23344e-09	4.36554e-07
ENST00000429703	ENSG00000048991	R3HDM1	153.487	1.35468	0.354636	3.81991	0.000133498	0.00243663
ENST00000366578	ENSG00000077522	ACTN2	74.3516	1.35354	0.397635	3.40398	0.00066411	0.00940389
ENST00000437868	ENSG00000125505	MBOAT7	124.177	1.35186	0.459154	2.94423	0.00323757	0.0336192
ENST00000413758	ENSG00000142173	COL6A2	45.0882	1.34928	0.48002	2.81089	0.00494045	0.0469351
ENST00000403162	ENSG00000108588	CCDC47	751.783	1.34615	0.389295	3.45791	0.000544377	0.00799403
ENST00000626989	ENSG00000143801	PSEN2	234.693	1.34596	0.359687	3.74204	0.000182533	0.0031811
ENST00000332549	ENSG00000115590	IL1R2	4392.82	1.34507	0.0659317	20.4009	1.64095e-92	5.54795e-89
ENST00000476907	ENSG00000149016	TUT1	247.128	1.34223	0.285492	4.70145	2.58321e-06	7.76937e-05
ENST00000353836	ENSG00000142512	SIGLEC10	218.208	1.33898	0.230035	5.82076	5.85804e-09	3.23436e-07
ENST00000475649	ENSG00000101251	SEL1L2	64.3406	1.33697	0.398531	3.35475	0.000794357	0.0108784
ENST00000463743	ENSG00000138119	MYOF	3846.8	1.33453	0.110431	12.0847	1.27279e-33	7.31551e-31
ENST00000415241	ENSG00000196924	FLNA	255.774	1.33056	0.207438	6.41425	1.41519e-10	1.04148e-08
ENST00000341590	ENSG00000073712	FERMT2	146.471	1.3283	0.224017	5.92946	3.0393e-09	1.76451e-07
ENST00000372652	ENSG00000066136	NFYC	109.099	1.32759	0.391896	3.38761	0.000705037	0.00986433
ENST00000397310	ENSG00000092068	SLC7A8	897.922	1.32607	0.434441	3.05237	0.00227043	0.0253783
ENST00000442730	ENSG00000115677	HDLBP	103.109	1.32578	0.308517	4.29727	1.72915e-05	0.000415836
ENST00000641797	ENSG00000225101	OR52K3P	42.5443	1.32431	0.417348	3.17315	0.00150797	0.0181931
ENST00000624362	ENSG00000108691	CCL2	195.665	1.32237	0.206555	6.40202	1.53337e-10	1.11842e-08
ENST00000511425	ENSG00000163913	IFT122	112.869	1.32161	0.443016	2.98321	0.0028524	0.0305013
ENST00000373208	ENSG00000138316	ADAMTS14	128.78	1.3216	0.290123	4.55531	5.23071e-06	0.000145518
ENST00000389378	ENSG00000145901	TNIP1	977.824	1.31676	0.172625	7.62788	2.3864e-14	2.93706e-12
ENST00000475650	ENSG00000169221	TBC1D10B	193.865	1.31645	0.455947	2.88729	0.00388571	0.0388548
ENST00000620250	ENSG00000276070	CCL4L2	1453.03	1.31602	0.140358	9.3762	6.83916e-21	1.55987e-18
ENST00000631460	ENSG00000048740	CELF2	471.353	1.31595	0.309682	4.24936	2.1438e-05	0.000502927
ENST00000429907	ENSG00000197713	RPE	47.896	1.31567	0.46983	2.8003	0.0051055	0.0480016
ENST00000449264	ENSG00000232810	TNF	720.091	1.3111	0.118699	11.0456	2.30351e-28	9.88034e-26
ENST00000474358	ENSG00000196924	FLNA	597.11	1.31049	0.111054	11.8005	3.87955e-32	2.08393e-29
ENST00000315050	ENSG00000145901	TNIP1	3010.08	1.30999	0.13395	9.77968	1.37648e-22	3.64582e-20
ENST00000493402	ENSG00000023330	ALAS1	145.955	1.30975	0.366163	3.57695	0.000347626	0.00547251
ENST00000263925	ENSG00000072201	LNX1	181.561	1.30617	0.249129	5.24295	1.5803e-07	6.38742e-06
ENST00000541790	ENSG00000273802	H2BC8	34.083	1.30358	0.434236	3.002	0.00268215	0.0290482
ENST00000527830	ENSG00000149089	APIP	138.622	1.30124	0.362414	3.59049	0.000330053	0.00524761
ENST00000360668	ENSG00000101460	MAP1LC3A	323.15	1.29988	0.15265	8.51543	1.65967e-17	2.80562e-15
ENST00000404484	ENSG00000140416	TPM1	46.947	1.29977	0.430639	3.01823	0.00254254	0.0278458
ENST00000402285	ENSG00000143947	RPS27A	889.013	1.29967	0.189018	6.87592	6.15906e-12	5.59238e-10
ENST00000373042	ENSG00000197982	C1orf122	127.772	1.29846	0.318804	4.07293	4.64258e-05	0.000986458
ENST00000296585	ENSG00000164171	ITGA2	349.574	1.29326	0.16558	7.81049	5.69645e-15	7.37408e-13
ENST00000566403	ENSG00000172775	PSME3IP1	90.8134	1.29249	0.43663	2.96014	0.00307497	0.0323457
ENST00000484558	ENSG00000250479	CHCHD10	118.345	1.29119	0.455485	2.83475	0.00458612	0.0442491
ENST00000469256	ENSG00000143179	UCK2	76.3478	1.27984	0.329678	3.8821	0.000103556	0.00195983
ENST00000626257	ENSG00000146574	CCZ1B	515.458	1.27963	0.146719	8.72161	2.74278e-18	4.85058e-16
ENST00000374004	ENSG00000000938	FGR	918.85	1.27888	0.249238	5.13117	2.87939e-07	1.09455e-05
ENST00000424492	ENSG00000104131	EIF3J	336.776	1.27723	0.339762	3.75919	0.000170466	0.00300358
ENST00000582017	ENSG00000108691	CCL2	302.424	1.2762	0.168945	7.55394	4.223e-14	5.02528e-12
ENST00000431781	ENSG00000142751	GPN2	45.8517	1.27342	0.446931	2.84926	0.0043821	0.0427253
ENST00000254351	ENSG00000115884	SDC1	909.965	1.26923	0.169671	7.4805	7.40404e-14	8.57973e-12
ENST00000389993	ENSG00000068878	PSME4	244.236	1.26485	0.395816	3.19554	0.00139569	0.0170896
ENST00000460604	ENSG00000127124	HIVEP3	141.477	1.26356	0.415068	3.04421	0.00233288	0.0259653
ENST00000470753	ENSG00000184983	NDUFA6	58.138	1.26311	0.449648	2.8091	0.00496796	0.0471342
ENST00000590918	ENSG00000010310	GIPR	217.248	1.26028	0.205047	6.14627	7.93271e-10	5.14026e-08
ENST00000428457	ENSG00000136205	TNS3	3547.79	1.25989	0.230823	5.45827	4.80799e-08	2.17594e-06
ENST00000473076	ENSG00000135829	DHX9	336.758	1.25949	0.155971	8.07519	6.73742e-16	9.53794e-14
ENST00000526409	ENSG00000255508	AP002990.1	102.787	1.25853	0.368211	3.41797	0.000630905	0.00900693
ENST00000479483	ENSG00000133063	CHIT1	1401.82	1.25832	0.121499	10.3566	3.90594e-25	1.30522e-22
ENST00000456652	ENSG00000071054	MAP4K4	457.283	1.25395	0.127714	9.81839	9.38337e-23	2.53201e-20
ENST00000498411	ENSG00000196924	FLNA	416.016	1.25229	0.20566	6.08914	1.13521e-09	7.1465e-08
ENST00000426256	ENSG00000138942	RNF185	85.0259	1.25126	0.403338	3.10227	0.00192042	0.0221376
ENST00000259874	ENSG00000137331	IER3	2689.45	1.25051	0.0875852	14.2777	3.01507e-46	2.58648e-43
ENST00000395139	ENSG00000068001	HYAL2	380.786	1.24831	0.263457	4.73818	2.15646e-06	6.62762e-05
ENST00000472059	ENSG00000072210	ALDH3A2	165.871	1.24819	0.426386	2.92736	0.00341849	0.0350483
ENST00000359359	ENSG00000198663	C6orf89	319.09	1.24734	0.20676	6.03281	1.61129e-09	9.8522e-08
ENST00000524750	ENSG00000085117	CD82	290.801	1.24609	0.363707	3.42607	0.000612373	0.00879039
ENST00000325234	ENSG00000149782	PLCB3	389.299	1.24539	0.224124	5.5567	2.74922e-08	1.30915e-06
ENST00000593035	ENSG00000134779	TPGS2	1390.91	1.24275	0.10567	11.7606	6.22625e-32	3.22396e-29
ENST00000337003	ENSG00000173915	ATP5MD	105.608	1.2425	0.412663	3.01093	0.00260448	0.0283782
ENST00000430804	ENSG00000188906	LRRK2	168.538	1.24116	0.272164	4.56033	5.10725e-06	0.000142774
ENST00000226279	ENSG00000004468	CD38	395.541	1.24099	0.215431	5.76048	8.38758e-09	4.43909e-07
ENST00000351718	ENSG00000091129	NRCAM	303.4	1.24067	0.183796	6.75027	1.47572e-11	1.26784e-09
ENST00000511669	ENSG00000163734	CXCL3	294.967	1.23754	0.163867	7.55211	4.28258e-14	5.08565e-12
ENST00000518006	ENSG00000112249	ASCC3	56.5467	1.23569	0.412991	2.99206	0.00277099	0.0298641
ENST00000576679	ENSG00000225663	MCRIP1	57.9827	1.23494	0.421011	2.93328	0.00335401	0.0345414
ENST00000664837	ENSG00000198690	FAN1	132.537	1.23475	0.324435	3.80583	0.000141328	0.00255762
ENST00000392177	ENSG00000092820	EZR	834.159	1.2346	0.176881	6.97985	2.95494e-12	2.82123e-10
ENST00000379239	ENSG00000137073	UBAP2	178.377	1.23366	0.351064	3.51405	0.00044133	0.00669284
ENST00000355524	ENSG00000186431	FCAR	626.744	1.23364	0.122607	10.0617	8.15397e-24	2.42828e-21
ENST00000643123	ENSG00000110911	SLC11A2	579.774	1.23325	0.384173	3.21014	0.00132669	0.0164267
ENST00000441275	ENSG00000161267	BDH1	207.683	1.23263	0.338309	3.64349	0.000268968	0.00441945
ENST00000460856	ENSG00000160145	KALRN	433.186	1.23025	0.258192	4.76487	1.88979e-06	5.89351e-05
ENST00000602540	ENSG00000139289	PHLDA1	1294.87	1.2301	0.125321	9.81553	9.65259e-23	2.59249e-20
ENST00000413209	ENSG00000186575	NF2	214.171	1.22935	0.217535	5.65128	1.59258e-08	7.91827e-07
ENST00000627895	ENSG00000100902	PSMA6	108.057	1.22683	0.325929	3.76411	0.000167145	0.00295232
ENST00000307849	ENSG00000173559	NABP1	170.06	1.22652	0.321078	3.81999	0.000133455	0.00243661
ENST00000495568	ENSG00000103335	PIEZO1	131.133	1.22647	0.285654	4.29356	1.75831e-05	0.00042214
ENST00000451794	ENSG00000163121	NEURL3	56.9236	1.21887	0.361698	3.36985	0.000752078	0.0103835
ENST00000367449	ENSG00000116750	UCHL5	47.2405	1.21455	0.423637	2.86696	0.00414432	0.0409628
ENST00000465878	ENSG00000140859	KIFC3	490.369	1.21409	0.353187	3.43751	0.000587079	0.0084952
ENST00000448165	ENSG00000108179	PPIF	165.379	1.21331	0.342648	3.54097	0.000398655	0.00613633
ENST00000374810	ENSG00000078804	TP53INP2	474.194	1.20871	0.386373	3.12835	0.0017579	0.0205862
ENST00000483994	ENSG00000116459	ATP5PB	390.727	1.20846	0.296884	4.07049	4.69139e-05	0.000995724
ENST00000484834	ENSG00000133063	CHIT1	471.632	1.20778	0.255869	4.72031	2.35484e-06	7.1461e-05
ENST00000449651	ENSG00000163297	ANTXR2	543.059	1.20741	0.177219	6.8131	9.55166e-12	8.47209e-10
ENST00000340394	ENSG00000168488	ATXN2L	748.395	1.20619	0.228667	5.27487	1.32847e-07	5.47349e-06
ENST00000375377	ENSG00000165757	JCAD	151.321	1.20608	0.227213	5.30814	1.10751e-07	4.6362e-06
ENST00000367108	ENSG00000143479	DYRK3	144.078	1.20555	0.339896	3.54682	0.000389914	0.00602114
ENST00000336095	ENSG00000101236	RNF24	64.9635	1.20553	0.430965	2.79728	0.00515354	0.0483126
ENST00000291294	ENSG00000160013	PTGIR	300.68	1.20447	0.21921	5.4946	3.91591e-08	1.80635e-06
ENST00000449399	ENSG00000197249	SERPINA1	453.768	1.20343	0.239339	5.02815	4.95223e-07	1.78454e-05
ENST00000409868	ENSG00000204843	DCTN1	1314.31	1.20212	0.219741	5.47065	4.48391e-08	2.04538e-06
ENST00000617641	ENSG00000240184	PCDHGC3	288.833	1.20059	0.204988	5.85688	4.71644e-09	2.6447e-07
ENST00000671878	ENSG00000072210	ALDH3A2	60.2487	1.19992	0.38529	3.11432	0.00184372	0.0214167
ENST00000539040	ENSG00000143622	RIT1	181.6	1.19937	0.231608	5.17843	2.2376e-07	8.74293e-06
ENST00000566113	ENSG00000103502	CDIPT	85.6288	1.19725	0.373443	3.20597	0.00134608	0.0165918
ENST00000553972	ENSG00000165914	TTC7B	235.732	1.19629	0.226367	5.28472	1.25896e-07	5.217e-06
ENST00000483407	ENSG00000009307	CSDE1	73.0108	1.19592	0.39167	3.05338	0.00226276	0.0253172
ENST00000529768	ENSG00000023191	RNH1	51.1641	1.19423	0.372651	3.20468	0.00135214	0.0166485
ENST00000426978	ENSG00000135218	CD36	228.948	1.19396	0.234211	5.0978	3.43631e-07	1.28668e-05
ENST00000568588	ENSG00000174444	RPL4	1718.82	1.1937	0.280743	4.25192	2.11944e-05	0.000498174
ENST00000378943	ENSG00000198814	GK	326.761	1.1934	0.347972	3.42958	0.000604507	0.00870987
ENST00000371899	ENSG00000160326	SLC2A6	1451.19	1.19298	0.180042	6.6261	3.44664e-11	2.80196e-09
ENST00000621654	ENSG00000273604	EPOP	1364.55	1.19103	0.0932338	12.7747	2.27122e-37	1.57278e-34
ENST00000531110	ENSG00000026508	CD44	120.619	1.19089	0.301202	3.95379	7.69227e-05	0.00152561
ENST00000565302	ENSG00000161999	JMJD8	52.5609	1.18824	0.371	3.2028	0.001361	0.0167397
ENST00000546796	ENSG00000139644	TMBIM6	125.376	1.1878	0.280937	4.22798	2.35796e-05	0.000545816
ENST00000472253	ENSG00000113575	PPP2CA	105.535	1.18762	0.323879	3.66687	0.000245541	0.00408946
ENST00000456923	ENSG00000115414	FN1	42520.2	1.18633	0.0489414	24.2398	8.47139e-130	5.41002e-126
ENST00000523338	ENSG00000145901	TNIP1	784.831	1.18554	0.142544	8.31703	9.01959e-17	1.40872e-14
ENST00000230990	ENSG00000113070	HBEGF	592.374	1.18333	0.160666	7.36519	1.76895e-13	1.97421e-11
ENST00000475752	ENSG00000166922	SCG5	1394.44	1.18299	0.170631	6.93307	4.11817e-12	3.84246e-10
ENST00000647928	ENSG00000204178	MACO1	175.66	1.18217	0.361591	3.26937	0.00107788	0.0139753
ENST00000453654	ENSG00000157680	DGKI	248.755	1.18153	0.207394	5.69703	1.21911e-08	6.23949e-07
ENST00000285379	ENSG00000104267	CA2	12514.2	1.17819	0.121214	9.7199	2.48017e-22	6.45023e-20
ENST00000437340	ENSG00000214078	CPNE1	209.707	1.17606	0.215022	5.46947	4.51387e-08	2.05741e-06
ENST00000396512	ENSG00000100412	ACO2	206.734	1.17416	0.387385	3.03099	0.00243754	0.0268803
ENST00000424945	ENSG00000168067	MAP4K2	80.7569	1.17182	0.359223	3.26209	0.00110592	0.0142584
ENST00000252506	ENSG00000130222	GADD45G	191.875	1.17169	0.240113	4.87976	1.06215e-06	3.55967e-05
ENST00000486218	ENSG00000100345	MYH9	222.916	1.16912	0.329495	3.54822	0.000387844	0.00599562
ENST00000581767	ENSG00000198231	DDX42	218.327	1.16896	0.353466	3.30713	0.00094256	0.0125462
ENST00000527680	ENSG00000196655	TRAPPC4	48.249	1.1689	0.379734	3.07821	0.00208246	0.0236677
ENST00000592223	ENSG00000131196	NFATC1	860.283	1.16668	0.176322	6.61676	3.67155e-11	2.9722e-09
ENST00000547197	ENSG00000161638	ITGA5	152.758	1.16255	0.342079	3.39847	0.000677637	0.0095695
ENST00000614932	ENSG00000166887	VPS39	203.414	1.16202	0.321896	3.60993	0.000306286	0.00491734
ENST00000504432	ENSG00000151247	EIF4E	94.5669	1.16193	0.334993	3.46851	0.000523346	0.00772864
ENST00000308647	ENSG00000160072	ATAD3B	232.786	1.1594	0.20588	5.63147	1.78683e-08	8.81545e-07
ENST00000394067	ENSG00000174996	KLC2	159.765	1.15753	0.354171	3.26828	0.00108202	0.0140099
ENST00000411503	ENSG00000173641	HSPB7	189.074	1.15681	0.302108	3.82911	0.000128608	0.00236313
ENST00000527309	ENSG00000023445	BIRC3	114.636	1.15639	0.324101	3.568	0.000359722	0.00562442
ENST00000373087	ENSG00000163874	ZC3H12A	1128.84	1.15578	0.149224	7.74523	9.54086e-15	1.2186e-12
ENST00000446276	ENSG00000127603	MACF1	216.655	1.15554	0.320872	3.60126	0.000316674	0.00506291
ENST00000280527	ENSG00000150938	CRIM1	4029.65	1.15177	0.112161	10.2689	9.73263e-25	3.10774e-22
ENST00000331163	ENSG00000100311	PDGFB	930.714	1.15009	0.117124	9.81938	9.29138e-23	2.51902e-20
ENST00000587635	ENSG00000131196	NFATC1	176.973	1.14894	0.366471	3.13515	0.00171765	0.0201806
ENST00000468975	ENSG00000101199	ARFGAP1	167.363	1.14765	0.383612	2.9917	0.00277427	0.0298883
ENST00000520931	ENSG00000145901	TNIP1	1471.43	1.14723	0.235467	4.87214	1.10395e-06	3.67404e-05
ENST00000245907	ENSG00000125730	C3	2972.56	1.14563	0.0910203	12.5865	2.50383e-36	1.58143e-33
ENST00000537045	ENSG00000070413	DGCR2	154.296	1.14562	0.352643	3.24868	0.0011594	0.0147857
ENST00000394852	ENSG00000140403	DNAJA4	164.101	1.14535	0.32508	3.52329	0.00042623	0.00649125
ENST00000620732	ENSG00000276070	CCL4L2	66.2319	1.14447	0.402975	2.84006	0.00451057	0.0436668
ENST00000368076	ENSG00000162734	PEA15	125.742	1.14443	0.302152	3.78761	0.000152103	0.00271499
ENST00000398514	ENSG00000113657	DPYSL3	1555.25	1.14114	0.107955	10.5705	4.08528e-26	1.46753e-23
ENST00000638920	ENSG00000102359	SRPX2	77.4535	1.14093	0.330297	3.45425	0.000551828	0.00808654
ENST00000498491	ENSG00000196924	FLNA	6225.74	1.14004	0.126665	9.00044	2.24813e-19	4.41002e-17
ENST00000267569	ENSG00000140044	JDP2	2308.39	1.13987	0.134879	8.45108	2.88628e-17	4.78075e-15
ENST00000585479	ENSG00000105355	PLIN3	157.533	1.13853	0.385067	2.95671	0.00310937	0.0325586
ENST00000339313	ENSG00000142512	SIGLEC10	581.432	1.1347	0.289288	3.92238	8.7678e-05	0.00170192
ENST00000397752	ENSG00000105976	MET	211.876	1.13432	0.22865	4.96096	7.01469e-07	2.45839e-05
ENST00000432102	ENSG00000182487	NCF1B	420.412	1.134	0.140168	8.09034	5.95008e-16	8.48602e-14
ENST00000613865	ENSG00000138326	RPS24	2961.79	1.13384	0.106452	10.6512	1.7209e-26	6.38133e-24
ENST00000494446	ENSG00000115414	FN1	8417.63	1.13335	0.0828843	13.6739	1.4537e-42	1.16046e-39
ENST00000489344	ENSG00000102317	RBM3	145.102	1.13239	0.253567	4.46587	7.97456e-06	0.000211317
ENST00000503771	ENSG00000249992	TMEM158	146.649	1.128	0.234142	4.8176	1.45297e-06	4.67062e-05
ENST00000451943	ENSG00000167986	DDB1	801.685	1.12565	0.151001	7.45464	9.01141e-14	1.03381e-11
ENST00000395619	ENSG00000100299	ARSA	234.866	1.1243	0.313947	3.58118	0.000342048	0.0053995
ENST00000393106	ENSG00000115107	STEAP3	3282.48	1.12426	0.0964763	11.6533	2.20841e-31	1.07568e-28
ENST00000626705	ENSG00000198668	CALM1	934.508	1.1237	0.374917	2.99721	0.00272463	0.0294695
ENST00000412786	ENSG00000093010	COMT	673.386	1.12334	0.259871	4.32268	1.54144e-05	0.000377002
ENST00000659750	ENSG00000228192	AL512353.1	105.295	1.12297	0.283444	3.96186	7.43692e-05	0.00148212
ENST00000394607	ENSG00000170522	ELOVL6	107.364	1.1221	0.342272	3.27839	0.00104401	0.013619
ENST00000396861	ENSG00000111640	GAPDH	147.544	1.11938	0.392019	2.85542	0.00429806	0.0421715
ENST00000373596	ENSG00000119408	NEK6	104.614	1.11929	0.340474	3.28743	0.00101106	0.0132849
ENST00000515803	ENSG00000145555	MYO10	172.921	1.11745	0.337519	3.31078	0.000930363	0.0124155
ENST00000444458	ENSG00000115355	CCDC88A	1204.38	1.11727	0.176137	6.3432	2.25046e-10	1.59688e-08
ENST00000228606	ENSG00000111012	CYP27B1	1134.66	1.1172	0.123173	9.07011	1.18894e-19	2.38103e-17
ENST00000464559	ENSG00000125637	PSD4	268.142	1.11522	0.240756	4.63214	3.61909e-06	0.000104791
ENST00000342679	ENSG00000034152	MAP2K3	3494.82	1.11497	0.148086	7.52923	5.10407e-14	6.01151e-12
ENST00000457855	ENSG00000156983	BRPF1	309.533	1.11233	0.345402	3.22039	0.00128018	0.0159747
ENST00000567648	ENSG00000103043	VAC14	326.832	1.10944	0.231031	4.80212	1.56997e-06	5.00476e-05
ENST00000390006	ENSG00000141562	NARF	89.4762	1.10492	0.380634	2.90284	0.0036979	0.0373468
ENST00000415526	ENSG00000148337	CIZ1	220.343	1.10291	0.227279	4.85269	1.218e-06	4.00263e-05
ENST00000652365	ENSG00000166923	GREM1	7721.35	1.10272	0.0892607	12.3539	4.63993e-35	2.86758e-32
ENST00000531657	ENSG00000131626	PPFIA1	181.206	1.10189	0.335653	3.28282	0.00102775	0.0134466
ENST00000673868	ENSG00000133794	ARNTL	133.355	1.10018	0.387792	2.83705	0.0045533	0.0439767
ENST00000355854	ENSG00000102547	CAB39L	331.465	1.09936	0.204326	5.38041	7.43171e-08	3.24086e-06
ENST00000460189	ENSG00000142657	PGD	113.497	1.09792	0.352495	3.11472	0.00184122	0.0214027
ENST00000489417	ENSG00000197157	SND1	291.963	1.0973	0.266948	4.11053	3.94757e-05	0.000854901
ENST00000216286	ENSG00000087303	NID2	74.7241	1.09726	0.379204	2.89358	0.00380873	0.0382577
ENST00000356150	ENSG00000035115	SH3YL1	96.761	1.09667	0.391677	2.79994	0.00511117	0.0480251
ENST00000522298	ENSG00000134028	ADAMDEC1	3481.7	1.09576	0.23707	4.6221	3.79881e-06	0.000109609
ENST00000517955	ENSG00000066777	ARFGEF1	76.7652	1.09489	0.33957	3.22434	0.00126263	0.0158073
ENST00000491313	ENSG00000052749	RRP12	237.092	1.09397	0.194611	5.6213	1.89524e-08	9.31031e-07
ENST00000659595	ENSG00000167460	TPM4	243.277	1.09255	0.312341	3.49795	0.000468857	0.0070412
ENST00000592107	ENSG00000283633	AP000547.3	150.888	1.09185	0.228783	4.77241	1.82031e-06	5.71093e-05
ENST00000393088	ENSG00000197249	SERPINA1	151.009	1.08854	0.31836	3.41921	0.000628021	0.00897245
ENST00000215794	ENSG00000184979	USP18	230.846	1.08647	0.169365	6.41495	1.40869e-10	1.04069e-08
ENST00000540010	ENSG00000056558	TRAF1	904.014	1.08608	0.273718	3.96788	7.25144e-05	0.00145069
ENST00000650503	ENSG00000197081	IGF2R	10686.2	1.08421	0.156341	6.93491	4.06489e-12	3.79892e-10
ENST00000430077	ENSG00000130821	SLC6A8	300.076	1.08389	0.227013	4.77458	1.80087e-06	5.6592e-05
ENST00000548577	ENSG00000219200	RNASEK	690.415	1.08366	0.32757	3.30819	0.000938998	0.0125075
ENST00000496535	ENSG00000067334	DNTTIP2	64.9075	1.0834	0.389132	2.78414	0.00536696	0.0499387
ENST00000469566	ENSG00000183291	SELENOF	381.72	1.08309	0.353931	3.06017	0.00221211	0.0248666
ENST00000487865	ENSG00000102471	NDFIP2	61.0556	1.08302	0.381038	2.84228	0.00447923	0.0434291
ENST00000464933	ENSG00000065923	SLC9A7	52.0467	1.08224	0.367726	2.94306	0.0032499	0.0337228
ENST00000470467	ENSG00000112640	PPP2R5D	247.532	1.08066	0.341859	3.16112	0.00157164	0.0187956
ENST00000572588	ENSG00000186260	MRTFB	104.703	1.08065	0.387602	2.78804	0.00530281	0.0494554
ENST00000643403	ENSG00000114423	CBLB	62.2673	1.0803	0.366655	2.94637	0.00321523	0.0334381
ENST00000395962	ENSG00000006744	ELAC2	498.161	1.07886	0.357719	3.01593	0.0025619	0.0280152
ENST00000544599	ENSG00000155957	TMBIM4	390.997	1.07703	0.300448	3.58473	0.000337431	0.00534128
ENST00000223095	ENSG00000106366	SERPINE1	1543.47	1.07649	0.0844717	12.7438	3.37355e-37	2.28115e-34
ENST00000441969	ENSG00000142512	SIGLEC10	247.987	1.07608	0.208942	5.15016	2.60265e-07	9.98599e-06
ENST00000297504	ENSG00000197150	ABCB8	189.963	1.0744	0.326942	3.28621	0.00101545	0.0133164
ENST00000379977	ENSG00000134470	IL15RA	129.443	1.07416	0.250308	4.29134	1.77601e-05	0.000426214
ENST00000497705	ENSG00000164830	OXR1	63.7259	1.07363	0.375306	2.86068	0.0042273	0.0415828
ENST00000243347	ENSG00000123610	TNFAIP6	1063.33	1.07313	0.186639	5.74973	8.93842e-09	4.69602e-07
ENST00000389749	ENSG00000166166	TRMT61A	473.863	1.07227	0.182723	5.86831	4.40269e-09	2.48087e-07
ENST00000614668	ENSG00000149428	HYOU1	224.895	1.07198	0.281926	3.80233	0.000143342	0.0025908
ENST00000472644	ENSG00000170017	ALCAM	2256.72	1.07097	0.170313	6.28826	3.21049e-10	2.21254e-08
ENST00000469467	ENSG00000164889	SLC4A2	358.044	1.06987	0.196721	5.43849	5.37326e-08	2.39406e-06
ENST00000635110	ENSG00000078237	TIGAR	524.805	1.06822	0.309848	3.44757	0.000565647	0.0082411
ENST00000439822	ENSG00000115762	PLEKHB2	453.062	1.06648	0.362899	2.93878	0.00329508	0.0340382
ENST00000360568	ENSG00000072682	P4HA2	270.417	1.06526	0.323092	3.29709	0.000976935	0.012926
ENST00000622694	ENSG00000015475	BID	1315.28	1.06504	0.174559	6.10136	1.05171e-09	6.65725e-08
ENST00000478738	ENSG00000134326	CMPK2	166.217	1.06427	0.252149	4.22081	2.43424e-05	0.000561437
ENST00000450812	ENSG00000062598	ELMO2	58.3958	1.064	0.35474	2.99937	0.00270542	0.0292838
ENST00000377921	ENSG00000148484	RSU1	192.405	1.06389	0.238423	4.4622	8.11222e-06	0.000214174
ENST00000395389	ENSG00000197471	SPN	447.478	1.06343	0.346804	3.06639	0.00216662	0.0244462
ENST00000652569	ENSG00000109320	NFKB1	909.165	1.06287	0.173905	6.11177	9.85293e-10	6.25753e-08
ENST00000460536	ENSG00000198198	SZT2	105.48	1.06241	0.345037	3.07911	0.00207621	0.0236068
ENST00000398558	ENSG00000161091	MFSD12	132.089	1.0619	0.270701	3.92278	8.75346e-05	0.00169971
ENST00000649529	ENSG00000187608	ISG15	559.469	1.06073	0.13898	7.63224	2.30709e-14	2.84554e-12
ENST00000291700	ENSG00000160307	S100B	231.377	1.06034	0.217769	4.86909	1.12114e-06	3.72047e-05
ENST00000533429	ENSG00000175482	POLD4	68.1889	1.05938	0.361851	2.92768	0.00341502	0.0350253
ENST00000336824	ENSG00000075420	FNDC3B	2283.72	1.05876	0.130912	8.08758	6.08626e-16	8.65876e-14
ENST00000592299	ENSG00000176170	SPHK1	970.06	1.05764	0.105682	10.0078	1.40826e-23	4.06741e-21
ENST00000475513	ENSG00000187688	TRPV2	127.116	1.05757	0.277623	3.80938	0.000139316	0.00252597
ENST00000586677	ENSG00000172009	THOP1	910.514	1.05669	0.158335	6.67372	2.49395e-11	2.07742e-09
ENST00000265846	ENSG00000105963	ADAP1	170.372	1.05652	0.280472	3.76695	0.000165253	0.00292069
ENST00000248437	ENSG00000127824	TUBA4A	770.001	1.05359	0.142773	7.37946	1.58933e-13	1.78764e-11
ENST00000555082	ENSG00000027075	PRKCH	465.222	1.05203	0.323349	3.25354	0.00113976	0.0145835
ENST00000572585	ENSG00000159842	ABR	2746.34	1.05094	0.150942	6.96253	3.34207e-12	3.16456e-10
ENST00000492691	ENSG00000204469	PRRC2A	164.656	1.04549	0.270617	3.86335	0.000111844	0.0020994
ENST00000301464	ENSG00000167779	IGFBP6	232.142	1.04498	0.245723	4.25268	2.11231e-05	0.000496756
ENST00000361308	ENSG00000160789	LMNA	229.844	1.0434	0.365713	2.85306	0.00433008	0.0423763
ENST00000360534	ENSG00000197635	DPP4	4377.76	1.04247	0.10646	9.79208	1.21764e-22	3.24004e-20
ENST00000450644	ENSG00000182287	AP1S2	390.008	1.04152	0.168475	6.18206	6.32709e-10	4.16559e-08
ENST00000235150	ENSG00000116514	RNF19B	292.496	1.04057	0.271565	3.83175	0.000127233	0.00234085
ENST00000297205	ENSG00000164647	STEAP1	100.201	1.0373	0.285273	3.63617	0.00027672	0.00452483
ENST00000343987	ENSG00000178385	PLEKHM3	98.4999	1.03705	0.357086	2.90419	0.00368203	0.0372257
ENST00000404436	ENSG00000133048	CHI3L1	6615.31	1.03626	0.158357	6.54381	5.99707e-11	4.65165e-09
ENST00000411896	ENSG00000089351	GRAMD1A	1429.93	1.03619	0.137985	7.5095	5.9354e-14	6.93845e-12
ENST00000418032	ENSG00000167491	GATAD2A	457.906	1.03614	0.154725	6.69665	2.13249e-11	1.79717e-09
ENST00000596409	ENSG00000167378	IRGQ	598.231	1.03431	0.125644	8.23205	1.84041e-16	2.78367e-14
ENST00000355946	ENSG00000107957	SH3PXD2A	1052.06	1.03416	0.232196	4.45385	8.43437e-06	0.000221156
ENST00000379119	ENSG00000075790	BCAP29	268.495	1.03406	0.287876	3.59204	0.000328094	0.00521935
ENST00000545232	ENSG00000111647	UHRF1BP1L	544.678	1.03374	0.27821	3.71568	0.000202657	0.00348089
ENST00000411500	ENSG00000229391	HLA-DRB6	257.87	1.03291	0.2132	4.84478	1.26752e-06	4.13462e-05
ENST00000399469	ENSG00000095951	HIVEP1	166.273	1.03059	0.237891	4.3322	1.47623e-05	0.000362754
ENST00000471186	ENSG00000125629	INSIG2	222.216	1.02899	0.265636	3.87368	0.000107205	0.00202289
ENST00000338631	ENSG00000100813	ACIN1	828.064	1.02867	0.19544	5.26333	1.41468e-07	5.7913e-06
ENST00000649144	ENSG00000150995	ITPR1	772.713	1.02843	0.191278	5.37663	7.58918e-08	3.30201e-06
ENST00000461665	ENSG00000146701	MDH2	268.037	1.02722	0.215103	4.77549	1.79268e-06	5.63653e-05
ENST00000221264	ENSG00000011422	PLAUR	171.327	1.02712	0.251467	4.08449	4.41734e-05	0.000943832
ENST00000379619	ENSG00000075426	FOSL2	1324.03	1.02704	0.179971	5.70666	1.15217e-08	5.94989e-07
ENST00000366555	ENSG00000117009	KMO	213.902	1.02703	0.224445	4.57586	4.74259e-06	0.000133948
ENST00000327097	ENSG00000019169	MARCO	3451.64	1.02551	0.0770872	13.3033	2.21451e-40	1.67475e-37
ENST00000333677	ENSG00000183111	ARHGEF37	63.8249	1.02546	0.323934	3.16563	0.00154746	0.0185739
ENST00000570064	ENSG00000140943	MBTPS1	301.379	1.02458	0.270599	3.78633	0.000152886	0.00272728
ENST00000286201	ENSG00000155760	FZD7	65.7058	1.02447	0.334794	3.06	0.00221334	0.0248717
ENST00000466916	ENSG00000137076	TLN1	271.216	1.02349	0.285782	3.58137	0.000341795	0.00539846
ENST00000317702	ENSG00000176014	TUBB6	4348.34	1.02219	0.0872205	11.7197	1.01077e-31	5.14114e-29
ENST00000527992	ENSG00000137700	SLC37A4	444.98	1.02104	0.355191	2.87461	0.00404528	0.0401704
ENST00000249075	ENSG00000128342	LIF	954.453	1.02075	0.099026	10.3079	6.4896e-25	2.1193e-22
ENST00000525566	ENSG00000198431	TXNRD1	4891.99	1.02003	0.143809	7.0929	1.31327e-12	1.3289e-10
ENST00000549393	ENSG00000219200	RNASEK	92.561	1.01964	0.314501	3.2421	0.00118653	0.0150666
ENST00000396327	ENSG00000104972	LILRB1	1134.16	1.01866	0.166073	6.13379	8.58074e-10	5.50431e-08
ENST00000579226	ENSG00000101608	MYL12A	558.848	1.01776	0.349466	2.91232	0.00358756	0.0364051
ENST00000351217	ENSG00000156642	NPTN	920.519	1.01716	0.164831	6.17092	6.78946e-10	4.45978e-08
ENST00000378482	ENSG00000156298	TSPAN7	101.943	1.01686	0.318049	3.19718	0.00138779	0.0170037
ENST00000317734	ENSG00000080189	SLC35C2	248.077	1.01632	0.214961	4.72791	2.26847e-06	6.90952e-05
ENST00000380158	ENSG00000138698	RAP1GDS1	154.014	1.01576	0.264132	3.84565	0.000120232	0.00222917
ENST00000290765	ENSG00000133433	GSTT2B	174.432	1.01569	0.198727	5.11097	3.20511e-07	1.20561e-05
ENST00000514825	ENSG00000170606	HSPA4	323.562	1.01463	0.211606	4.79488	1.6277e-06	5.18017e-05
ENST00000509334	ENSG00000118785	SPP1	210.126	1.01343	0.309389	3.27557	0.00105447	0.01374
ENST00000341698	ENSG00000124208	TMEM189-UBE2V1	315.38	1.0122	0.253178	3.99799	6.38837e-05	0.00129906
ENST00000370473	ENSG00000117228	GBP1	1549.21	1.01115	0.124771	8.1041	5.31368e-16	7.65436e-14
ENST00000315491	ENSG00000258947	TUBB3	498.598	1.01049	0.222595	4.5396	5.63606e-06	0.000155665
ENST00000544492	ENSG00000136161	RCBTB2	274.221	1.00978	0.292111	3.45683	0.000546572	0.00801397
ENST00000649430	ENSG00000150995	ITPR1	594.573	1.00971	0.362449	2.78581	0.00533946	0.0497392
ENST00000514265	ENSG00000248187	AC078850.1	1186.42	1.00926	0.123003	8.20518	2.30245e-16	3.45524e-14
ENST00000329421	ENSG00000175130	MARCKSL1	1314.33	1.00925	0.126363	7.98691	1.38368e-15	1.89354e-13
ENST00000470178	ENSG00000003402	CFLAR	91.623	1.00887	0.356338	2.83121	0.00463725	0.0446525
ENST00000617897	ENSG00000275718	CCL15	657.139	1.00854	0.21263	4.74318	2.10393e-06	6.49438e-05
ENST00000166534	ENSG00000072682	P4HA2	191.465	1.00846	0.35902	2.80893	0.0049706	0.0471514
ENST00000425647	ENSG00000136861	CDK5RAP2	164.224	1.00619	0.285345	3.52623	0.000421516	0.00642627
ENST00000482739	ENSG00000168159	RNF187	975.596	1.00437	0.274377	3.66055	0.00025167	0.00417701
ENST00000646649	ENSG00000257923	CUX1	469.501	1.00324	0.271292	3.69799	0.000217312	0.00369206
ENST00000317811	ENSG00000179431	FJX1	93.5453	1.00322	0.271724	3.69206	0.000222442	0.0037581
ENST00000396091	ENSG00000160746	ANO10	310.512	1.00298	0.256076	3.91671	8.97649e-05	0.00173715
ENST00000371811	ENSG00000119917	IFIT3	276.574	1.0022	0.204213	4.90762	9.21874e-07	3.126e-05
ENST00000310340	ENSG00000174227	PIGG	187.842	1.00189	0.265752	3.77001	0.000163243	0.0028905
ENST00000354334	ENSG00000061273	HDAC7	339.675	1.00154	0.315391	3.17555	0.00149551	0.0180641
ENST00000477091	ENSG00000243927	MRPS6	82.5288	1.00021	0.315268	3.17256	0.001511	0.018222
ENST00000651154	ENSG00000166923	GREM1	374.831	0.997601	0.159148	6.26838	3.64813e-10	2.48635e-08
ENST00000373481	ENSG00000162522	KIAA1522	303.415	0.997536	0.258862	3.85354	0.000116423	0.00217187
ENST00000447699	ENSG00000196305	IARS1	863.81	0.997327	0.280232	3.55894	0.000372356	0.00579202
ENST00000383694	ENSG00000168386	FILIP1L	1367.01	0.997089	0.105021	9.49418	2.21955e-21	5.38273e-19
ENST00000396464	ENSG00000104064	GABPB1	111.517	0.996816	0.342915	2.90689	0.00365043	0.0369517
ENST00000568917	ENSG00000125107	CNOT1	176.23	0.996159	0.336652	2.95902	0.00308624	0.0324263
ENST00000377791	ENSG00000180573	H2AC6	432.529	0.995997	0.309008	3.22321	0.00126762	0.0158495
ENST00000472782	ENSG00000154518	ATP5MC3	258.407	0.995152	0.353985	2.81128	0.00493442	0.0469088
ENST00000612899	ENSG00000118503	TNFAIP3	482.179	0.994045	0.207549	4.78945	1.67241e-06	5.29898e-05
ENST00000643023	ENSG00000136143	SUCLA2	193.872	0.993039	0.341748	2.90577	0.00366356	0.0370559
ENST00000617316	ENSG00000276045	ORAI1	823.623	0.993019	0.289063	3.43531	0.000591887	0.00855186
ENST00000249344	ENSG00000128578	STRIP2	621.271	0.991324	0.120075	8.25589	1.5077e-16	2.31084e-14
ENST00000600689	ENSG00000005007	UPF1	332.458	0.991282	0.192832	5.14065	2.73788e-07	1.04491e-05
ENST00000498660	ENSG00000127824	TUBA4A	116.827	0.99052	0.335888	2.94896	0.00318844	0.0332111
ENST00000356990	ENSG00000116514	RNF19B	436.631	0.990495	0.228997	4.32537	1.52277e-05	0.000372913
ENST00000589296	ENSG00000108669	CYTH1	389.359	0.987724	0.239231	4.12874	3.64752e-05	0.000797129
ENST00000540698	ENSG00000108654	DDX5	1210.56	0.985708	0.288857	3.41244	0.000643841	0.0091711
ENST00000586370	ENSG00000065000	AP3D1	542.34	0.985456	0.196645	5.01134	5.40526e-07	1.93135e-05
ENST00000614051	ENSG00000277632	CCL3	478.174	0.984339	0.248241	3.96526	7.33159e-05	0.00146469
ENST00000312438	ENSG00000175505	CLCF1	124.926	0.98228	0.230953	4.25315	2.10783e-05	0.000496108
ENST00000389341	ENSG00000028277	POU2F2	743.347	0.981186	0.110207	8.90316	5.42797e-19	1.01954e-16
ENST00000507735	ENSG00000129116	PALLD	681.754	0.98011	0.204032	4.8037	1.55761e-06	4.9764e-05
ENST00000264716	ENSG00000075426	FOSL2	2399.43	0.980085	0.157122	6.23771	4.44016e-10	2.96747e-08
ENST00000419830	ENSG00000138592	USP8	206.437	0.979308	0.335106	2.92238	0.00347368	0.0355
ENST00000444836	ENSG00000116688	MFN2	262.96	0.978582	0.234097	4.18025	2.91195e-05	0.000654821
ENST00000368297	ENSG00000160789	LMNA	3392.66	0.977203	0.141827	6.89009	5.57567e-12	5.11929e-10
ENST00000502665	ENSG00000145476	CYP4V2	315.745	0.976991	0.319279	3.05999	0.00221342	0.0248717
ENST00000558154	ENSG00000140479	PCSK6	112.957	0.976532	0.308095	3.16959	0.00152657	0.0183905
ENST00000477849	ENSG00000116786	PLEKHM2	141.463	0.976021	0.281599	3.466	0.000528262	0.00779321
ENST00000423230	ENSG00000179832	MROH1	142.412	0.97569	0.3193	3.05571	0.00224525	0.0251507
ENST00000546260	ENSG00000112096	SOD2	44444.3	0.975057	0.0953266	10.2286	1.47643e-24	4.68834e-22
ENST00000533596	ENSG00000172977	KAT5	60.4624	0.974358	0.349832	2.78521	0.00534923	0.0498141
ENST00000582529	ENSG00000169718	DUS1L	89.6036	0.97432	0.319858	3.0461	0.00231831	0.0258332
ENST00000463598	ENSG00000101247	NDUFAF5	83.6064	0.974101	0.2758	3.53192	0.000412557	0.00631683
ENST00000590854	ENSG00000152223	EPG5	694.909	0.973566	0.105002	9.27184	1.82959e-20	3.9682e-18
ENST00000558506	ENSG00000100664	EIF5	3057.76	0.973196	0.105949	9.1855	4.09624e-20	8.59253e-18
ENST00000239938	ENSG00000120738	EGR1	191.963	0.973163	0.227862	4.27083	1.94743e-05	0.00046157
ENST00000558096	ENSG00000100889	PCK2	139.969	0.972813	0.336506	2.89093	0.00384107	0.0385035
ENST00000371369	ENSG00000125355	TMEM255A	235.804	0.972499	0.256212	3.79568	0.000147239	0.00264874
ENST00000361505	ENSG00000198805	PNP	3212.9	0.97007	0.109072	8.89386	5.90217e-19	1.09784e-16
ENST00000466382	ENSG00000117713	ARID1A	225.05	0.969069	0.306362	3.16315	0.00156074	0.0186885
ENST00000320631	ENSG00000110047	EHD1	251.203	0.967435	0.27939	3.46266	0.000534859	0.00787639
ENST00000343605	ENSG00000100036	SLC35E4	196.129	0.967411	0.229864	4.20862	2.5694e-05	0.00058883
ENST00000394833	ENSG00000138821	SLC39A8	936.245	0.963193	0.121889	7.90222	2.73985e-15	3.70531e-13
ENST00000264832	ENSG00000090339	ICAM1	10755.3	0.962701	0.0635393	15.1513	7.43297e-52	7.62888e-49
ENST00000243662	ENSG00000123892	RAB38	927.974	0.961797	0.161779	5.94514	2.76216e-09	1.61833e-07
ENST00000430553	ENSG00000134333	LDHA	1160.63	0.961742	0.192564	4.9944	5.90184e-07	2.09521e-05
ENST00000628067	ENSG00000177542	SLC25A22	164.633	0.960205	0.287454	3.34038	0.000836639	0.0113412
ENST00000580404	ENSG00000225190	PLEKHM1	1048.6	0.958883	0.213842	4.48407	7.32335e-06	0.000195866
ENST00000329305	ENSG00000198467	TPM2	89.8773	0.95856	0.334051	2.8695	0.0041112	0.0407125
ENST00000306061	ENSG00000169715	MT1E	410.666	0.958136	0.181681	5.27372	1.33686e-07	5.50411e-06
ENST00000295006	ENSG00000162909	CAPN2	5591.06	0.958077	0.0589546	16.2511	2.19402e-59	3.4082e-56
ENST00000529578	ENSG00000196535	MYO18A	494.202	0.958003	0.136201	7.03374	2.0107e-12	1.98228e-10
ENST00000498719	ENSG00000115414	FN1	346.518	0.957415	0.16487	5.80708	6.3571e-09	3.46551e-07
ENST00000564247	ENSG00000140931	CMTM3	264.124	0.957118	0.319894	2.99198	0.00277173	0.0298665
ENST00000518072	ENSG00000047249	ATP6V1H	285.689	0.956986	0.326078	2.93484	0.00333717	0.0343864
ENST00000295685	ENSG00000163466	ARPC2	385.466	0.95687	0.181948	5.25904	1.4481e-07	5.9113e-06
ENST00000334295	ENSG00000134779	TPGS2	1789.66	0.955959	0.0905316	10.5594	4.59635e-26	1.63074e-23
ENST00000355572	ENSG00000196923	PDLIM7	230.835	0.954553	0.249081	3.8323	0.00012695	0.00233682
ENST00000477661	ENSG00000187134	AKR1C1	703.678	0.954017	0.175577	5.43361	5.52239e-08	2.4529e-06
ENST00000368042	ENSG00000026751	SLAMF7	1719.63	0.953888	0.232169	4.1086	3.98064e-05	0.000861088
ENST00000265362	ENSG00000075213	SEMA3A	299.309	0.953588	0.244901	3.89377	9.86978e-05	0.00188644
ENST00000428648	ENSG00000154978	VOPP1	1873.55	0.953521	0.247732	3.84901	0.000118597	0.00220757
ENST00000360655	ENSG00000166833	NAV2	265.418	0.953504	0.29082	3.27868	0.00104295	0.0136083
ENST00000325509	ENSG00000178860	MSC	3599.98	0.953414	0.0938894	10.1547	3.15939e-24	9.81563e-22
ENST00000371225	ENSG00000184292	TACSTD2	65.8258	0.953403	0.339503	2.80823	0.00498152	0.0472225
ENST00000545051	ENSG00000101665	SMAD7	371.889	0.952921	0.168198	5.66547	1.46623e-08	7.34727e-07
ENST00000488109	ENSG00000005238	FAM214B	1184.38	0.952616	0.329357	2.89236	0.00382365	0.0383875
ENST00000517845	ENSG00000164961	WASHC5	685.293	0.951345	0.187144	5.0835	3.70543e-07	1.37847e-05
ENST00000418590	ENSG00000100241	SBF1	392.57	0.951308	0.287664	3.30702	0.000942954	0.0125486
ENST00000398411	ENSG00000101439	CST3	185.183	0.950461	0.241097	3.94224	8.07234e-05	0.0015922
ENST00000330398	ENSG00000185883	ATP6V0C	13242.1	0.950101	0.160696	5.9124	3.37163e-09	1.94762e-07
ENST00000394580	ENSG00000130255	RPL36	261.18	0.949282	0.163685	5.79944	6.65373e-09	3.60919e-07
ENST00000485947	ENSG00000026025	VIM	1028.16	0.94864	0.160772	5.90052	3.62359e-09	2.07854e-07
ENST00000580453	ENSG00000177731	FLII	308.172	0.948111	0.184409	5.14135	2.72774e-07	1.04242e-05
ENST00000551003	ENSG00000205352	PRR13	165.027	0.946726	0.325759	2.90622	0.00365826	0.037018
ENST00000447544	ENSG00000135218	CD36	6075.22	0.946034	0.0952614	9.93093	3.05398e-23	8.60445e-21
ENST00000335574	ENSG00000101294	HM13	528.835	0.945653	0.210191	4.49902	6.82674e-06	0.000184386
ENST00000425179	ENSG00000163625	WDFY3	137.734	0.945307	0.266567	3.54623	0.000390782	0.00603034
ENST00000505236	ENSG00000104856	RELB	119.48	0.943593	0.315024	2.99531	0.00274167	0.0296315
ENST00000572383	ENSG00000108518	PFN1	197.775	0.943539	0.335664	2.81096	0.00493939	0.0469328
ENST00000506834	ENSG00000160883	HK3	2950.67	0.943446	0.172942	5.45526	4.89003e-08	2.20093e-06
ENST00000620651	ENSG00000196588	MRTFA	169.592	0.943259	0.30482	3.09448	0.0019716	0.0226007
ENST00000361007	ENSG00000197879	MYO1C	469.519	0.943023	0.315291	2.99096	0.00278106	0.0299334
ENST00000479532	ENSG00000115524	SF3B1	191.88	0.942426	0.25388	3.71209	0.000205558	0.0035215
ENST00000525724	ENSG00000110719	TCIRG1	6175.66	0.941872	0.223222	4.21945	2.44902e-05	0.000564167
ENST00000344120	ENSG00000187678	SPRY4	179.042	0.94161	0.210556	4.47201	7.74882e-06	0.000206
ENST00000438382	ENSG00000165178	NCF1C	1328.42	0.941025	0.135123	6.9642	3.30267e-12	3.13759e-10
ENST00000345415	ENSG00000141562	NARF	158.315	0.938546	0.263176	3.56623	0.00036216	0.00565793
ENST00000475721	ENSG00000114867	EIF4G1	2304.37	0.937821	0.120897	7.7572	8.68251e-15	1.11144e-12
ENST00000480807	ENSG00000106266	SNX8	161.098	0.937684	0.229155	4.09193	4.27802e-05	0.000917134
ENST00000569024	ENSG00000103150	MLYCD	96.0104	0.937161	0.279559	3.35229	0.000801462	0.0109652
ENST00000371818	ENSG00000119917	IFIT3	929.352	0.936579	0.14044	6.66889	2.57739e-11	2.14072e-09
ENST00000405333	ENSG00000115758	ODC1	394.608	0.9362	0.148018	6.3249	2.53392e-10	1.78044e-08
ENST00000245457	ENSG00000125384	PTGER2	315.912	0.936168	0.161163	5.80884	6.29067e-09	3.44018e-07
ENST00000554683	ENSG00000100528	CNIH1	85.7487	0.935681	0.286662	3.26406	0.00109827	0.014182
ENST00000300231	ENSG00000166963	MAP1A	1169.77	0.935245	0.160305	5.83415	5.40646e-09	2.99654e-07
ENST00000518385	ENSG00000169439	SDC2	882.616	0.935206	0.181924	5.14065	2.73789e-07	1.04491e-05
ENST00000531118	ENSG00000026508	CD44	276.195	0.934299	0.213675	4.37253	1.22814e-05	0.000309193
ENST00000604714	ENSG00000120008	WDR11	278.49	0.93421	0.163563	5.71161	1.11915e-08	5.78976e-07
ENST00000367109	ENSG00000143479	DYRK3	589.182	0.933667	0.114855	8.12912	4.32433e-16	6.32431e-14
ENST00000427522	ENSG00000130589	HELZ2	421.209	0.93211	0.212328	4.38995	1.13376e-05	0.000288719
ENST00000559780	ENSG00000182718	ANXA2	94.5804	0.931676	0.282884	3.29349	0.000989506	0.0130532
ENST00000451283	ENSG00000100075	SLC25A1	145.483	0.930452	0.333017	2.794	0.00520601	0.0487171
ENST00000558740	ENSG00000166825	ANPEP	418.917	0.930187	0.23177	4.0134	5.98502e-05	0.00122812
ENST00000645576	ENSG00000075624	ACTB	1224.85	0.928269	0.302737	3.06626	0.00216757	0.024452
ENST00000555935	ENSG00000100888	CHD8	617.262	0.928264	0.154077	6.02467	1.69458e-09	1.03176e-07
ENST00000575842	ENSG00000184009	ACTG1	189.576	0.928169	0.294401	3.15274	0.00161748	0.0192237
ENST00000219070	ENSG00000087245	MMP2	3579.95	0.928118	0.0610594	15.2002	3.52362e-52	3.75044e-49
ENST00000344321	ENSG00000188282	RUFY4	268.83	0.927851	0.172289	5.38544	7.22685e-08	3.16112e-06
ENST00000237289	ENSG00000118503	TNFAIP3	1663.92	0.927347	0.11802	7.85752	3.91823e-15	5.16524e-13
ENST00000497637	ENSG00000130402	ACTN4	344.403	0.927296	0.285703	3.24567	0.00117176	0.0149213
ENST00000280614	ENSG00000151014	NOCT	93.2509	0.927285	0.289727	3.20055	0.00137167	0.0168565
ENST00000566605	ENSG00000089280	FUS	789.237	0.926925	0.20651	4.48853	7.17168e-06	0.000192527
ENST00000340093	ENSG00000011422	PLAUR	8076.56	0.926272	0.0569489	16.265	1.74925e-59	2.87256e-56
ENST00000607355	ENSG00000272196	H2AC19	294.251	0.925573	0.234741	3.94296	8.04824e-05	0.00158799
ENST00000392496	ENSG00000176170	SPHK1	1068.89	0.925166	0.122412	7.5578	4.09929e-14	4.88818e-12
ENST00000525875	ENSG00000124942	AHNAK	314.686	0.924942	0.215238	4.29729	1.72897e-05	0.000415836
ENST00000396033	ENSG00000150093	ITGB1	328.552	0.924203	0.292458	3.16013	0.00157701	0.0188441
ENST00000256104	ENSG00000170323	FABP4	412.322	0.923358	0.220393	4.18959	2.79457e-05	0.000631867
ENST00000164227	ENSG00000069399	BCL3	745.996	0.922997	0.221985	4.15793	3.21147e-05	0.000711027
ENST00000409733	ENSG00000071082	RPL31	597.365	0.922677	0.191108	4.82805	1.37874e-06	4.45425e-05
ENST00000498607	ENSG00000166922	SCG5	206.044	0.922	0.190753	4.83348	1.34169e-06	4.34696e-05
ENST00000277225	ENSG00000148143	ZNF462	109.076	0.921703	0.288275	3.19731	0.00138716	0.0170035
ENST00000372431	ENSG00000100979	PLTP	11112.9	0.920751	0.0890507	10.3396	4.66352e-25	1.54937e-22
ENST00000341627	ENSG00000006327	TNFRSF12A	225.187	0.920478	0.295419	3.11584	0.00183422	0.0213538
ENST00000369155	ENSG00000184678	H2BC21	177.341	0.920324	0.232461	3.95904	7.52502e-05	0.00149657
ENST00000473614	ENSG00000115414	FN1	170.133	0.920039	0.207346	4.43722	9.11268e-06	0.000237533
ENST00000650659	ENSG00000143622	RIT1	129.205	0.918435	0.272061	3.37584	0.000735896	0.0102141
ENST00000369642	ENSG00000155366	RHOC	2110.18	0.918381	0.183929	4.99311	5.94132e-07	2.10792e-05
ENST00000466771	ENSG00000106853	PTGR1	346.796	0.918052	0.233641	3.92932	8.51863e-05	0.00166197
ENST00000359331	ENSG00000026751	SLAMF7	685.875	0.917935	0.180987	5.07183	3.94007e-07	1.45633e-05
ENST00000612848	ENSG00000276345	AC004556.3	83.4289	0.917865	0.301002	3.04936	0.00229326	0.0255986
ENST00000380320	ENSG00000138080	EMILIN1	5868.07	0.915667	0.16357	5.59801	2.16826e-08	1.05434e-06
ENST00000366663	ENSG00000119280	C1orf198	939.004	0.914482	0.102545	8.91789	4.75252e-19	9.01504e-17
ENST00000403059	ENSG00000073008	PVR	268.201	0.913498	0.181606	5.0301	4.90233e-07	1.76989e-05
ENST00000576209	ENSG00000184009	ACTG1	2365.02	0.913413	0.156631	5.83163	5.48877e-09	3.03923e-07
ENST00000628346	ENSG00000106976	DNM1	247.954	0.911586	0.22603	4.03304	5.50604e-05	0.00114578
ENST00000327761	ENSG00000068028	RASSF1	361.329	0.911376	0.219682	4.14862	3.34482e-05	0.00073729
ENST00000361390	ENSG00000198888	MT-ND1	69739.7	0.910942	0.100546	9.05994	1.30517e-19	2.60471e-17
ENST00000242728	ENSG00000123095	BHLHE41	2672.08	0.910765	0.108405	8.40151	4.40775e-17	7.13954e-15
ENST00000474265	ENSG00000177731	FLII	341.94	0.909899	0.158789	5.73026	1.00278e-08	5.22535e-07
ENST00000630065	ENSG00000162430	SELENON	1181.17	0.909404	0.121731	7.47061	7.98258e-14	9.21299e-12
ENST00000205135	ENSG00000090924	PLEKHG2	145.084	0.909397	0.31748	2.86442	0.00417769	0.0412049
ENST00000319211	ENSG00000181104	F2R	408.628	0.907908	0.156935	5.78526	7.24008e-09	3.90001e-07
ENST00000424970	ENSG00000138821	SLC39A8	314.812	0.907765	0.187189	4.84946	1.238e-06	4.06136e-05
ENST00000623561	ENSG00000279970	AC023024.2	75.1544	0.907656	0.309995	2.92797	0.00341187	0.0350055
ENST00000534182	ENSG00000095139	ARCN1	790.332	0.907401	0.129628	7.00003	2.55899e-12	2.45543e-10
ENST00000621537	ENSG00000153815	CMIP	657.27	0.907376	0.160144	5.66601	1.46159e-08	7.33039e-07
ENST00000521665	ENSG00000135077	HAVCR2	64.9697	0.906728	0.314008	2.8876	0.00388196	0.0388304
ENST00000437180	ENSG00000159216	RUNX1	363.811	0.906285	0.279782	3.23925	0.00119844	0.0151855
ENST00000591608	ENSG00000105520	PLPPR2	150.404	0.906166	0.281723	3.21652	0.00129756	0.0161251
ENST00000382286	ENSG00000107104	KANK1	153.635	0.905466	0.213275	4.24553	2.18075e-05	0.000510138
ENST00000216797	ENSG00000100906	NFKBIA	4676.53	0.904655	0.0718891	12.584	2.58487e-36	1.61487e-33
ENST00000547685	ENSG00000123342	MMP19	662.989	0.903103	0.21144	4.2712	1.94427e-05	0.00046101
ENST00000571688	ENSG00000189067	LITAF	101.505	0.902984	0.263528	3.42653	0.000611356	0.00878238
ENST00000441199	ENSG00000182853	VMO1	233.198	0.902598	0.181882	4.96254	6.95778e-07	2.44292e-05
ENST00000373456	ENSG00000116514	RNF19B	482.724	0.902457	0.165656	5.44777	5.10057e-08	2.28496e-06
ENST00000370012	ENSG00000148840	PPRC1	218.058	0.902359	0.234737	3.84413	0.000120979	0.00224014
ENST00000382456	ENSG00000161203	AP2M1	1513.49	0.901139	0.251253	3.58658	0.000335047	0.00531085
ENST00000425368	ENSG00000243649	CFB	200.909	0.900998	0.251822	3.57792	0.000346343	0.0054583
ENST00000673786	ENSG00000154832	CXXC1	172.289	0.900736	0.290671	3.09882	0.00194293	0.022342
ENST00000368015	ENSG00000186517	ARHGAP30	1510.39	0.899965	0.189365	4.75255	2.00872e-06	6.22725e-05
ENST00000222553	ENSG00000105835	NAMPT	2514.07	0.899409	0.134753	6.6745	2.48079e-11	2.06946e-09
ENST00000253122	ENSG00000130821	SLC6A8	799.306	0.898689	0.127253	7.06222	1.63868e-12	1.63232e-10
ENST00000647067	ENSG00000095303	PTGS1	588.679	0.898652	0.274448	3.2744	0.00105886	0.0137783
ENST00000429422	ENSG00000047849	MAP4	1190.3	0.898341	0.232395	3.86558	0.000110826	0.00208233
ENST00000642580	ENSG00000137462	TLR2	2335.11	0.898284	0.118554	7.57702	3.53586e-14	4.26052e-12
ENST00000304164	ENSG00000128641	MYO1B	665.392	0.897849	0.306187	2.93236	0.00336399	0.0346255
ENST00000491229	ENSG00000173692	PSMD1	104.25	0.897348	0.291652	3.07678	0.00209252	0.0237499
ENST00000527326	ENSG00000026508	CD44	203.904	0.896222	0.29536	3.03434	0.00241062	0.0266448
ENST00000546910	ENSG00000258227	CLEC5A	17522.6	0.89536	0.0868502	10.3092	6.39999e-25	2.10198e-22
ENST00000401672	ENSG00000100239	PPP6R2	470.242	0.895023	0.316313	2.82955	0.00466142	0.0448552
ENST00000621444	ENSG00000048162	NOP16	93.8548	0.895007	0.31831	2.81175	0.00492731	0.0468567
ENST00000373064	ENSG00000148339	SLC25A25	178.269	0.894004	0.308584	2.89712	0.00376607	0.0379153
ENST00000536128	ENSG00000092841	MYL6	94.7651	0.893882	0.289853	3.08391	0.00204298	0.023275
ENST00000368679	ENSG00000148848	ADAM12	254.901	0.892901	0.174293	5.123	3.00706e-07	1.13856e-05
ENST00000376957	ENSG00000116649	SRM	1130.57	0.89088	0.1533	5.81137	6.1964e-09	3.39832e-07
ENST00000440023	ENSG00000147383	NSDHL	449.949	0.890622	0.201676	4.41609	1.00501e-05	0.000259729
ENST00000393562	ENSG00000160211	G6PD	11302.5	0.890435	0.164945	5.39836	6.72516e-08	2.96423e-06
ENST00000555330	ENSG00000119682	AREL1	601.483	0.890347	0.180668	4.92809	8.3037e-07	2.84594e-05
ENST00000362076	ENSG00000143612	C1orf43	465.141	0.890298	0.314319	2.83247	0.00461902	0.0444993
ENST00000419070	ENSG00000132305	IMMT	720.748	0.890281	0.187727	4.74243	2.11167e-06	6.51218e-05
ENST00000239223	ENSG00000120129	DUSP1	884.652	0.890128	0.114726	7.75875	8.57733e-15	1.10043e-12
ENST00000427128	ENSG00000099364	FBXL19	371.903	0.890118	0.266339	3.34206	0.000831604	0.0112889
ENST00000282276	ENSG00000247626	MARS2	358.156	0.889846	0.151746	5.86404	4.51737e-09	2.53633e-07
ENST00000264748	ENSG00000127418	FGFRL1	565.064	0.889244	0.256549	3.46618	0.000527912	0.00779158
ENST00000442908	ENSG00000183444	OR7E38P	166.495	0.888805	0.234965	3.78271	0.000155133	0.00276306
ENST00000456247	ENSG00000149091	DGKZ	1294.38	0.888398	0.179924	4.93764	7.90738e-07	2.728e-05
ENST00000514800	ENSG00000109736	MFSD10	154.592	0.88778	0.304712	2.9135	0.00357398	0.0362994
ENST00000647268	ENSG00000127616	SMARCA4	702.579	0.886655	0.208992	4.24253	2.21016e-05	0.000516177
ENST00000592918	ENSG00000283633	AP000547.3	244.279	0.886089	0.187176	4.73399	2.20149e-06	6.74072e-05
ENST00000573283	ENSG00000184009	ACTG1	68441.6	0.883346	0.0828052	10.6678	1.44051e-26	5.44228e-24
ENST00000375645	ENSG00000068650	ATP11A	451.541	0.883199	0.257004	3.43652	0.000589238	0.00852001
ENST00000430267	ENSG00000178623	GPR35	126.843	0.882967	0.273351	3.23016	0.0012372	0.0155634
ENST00000263398	ENSG00000026508	CD44	25508	0.882712	0.0749947	11.7703	5.55178e-32	2.90086e-29
ENST00000552823	ENSG00000050405	LIMA1	249.368	0.882623	0.313488	2.81549	0.00487026	0.0464295
ENST00000469565	ENSG00000160789	LMNA	431.74	0.882401	0.208688	4.22832	2.35443e-05	0.000545219
ENST00000377893	ENSG00000158292	GPR153	181.738	0.879255	0.269297	3.265	0.00109465	0.014148
ENST00000636409	ENSG00000182220	ATP6AP2	541.563	0.878818	0.227209	3.86788	0.000109786	0.00206684
ENST00000407712	ENSG00000114423	CBLB	285.812	0.875794	0.235701	3.7157	0.000202643	0.00348089
ENST00000670291	ENSG00000239445	ST3GAL6-AS1	105.116	0.875147	0.29101	3.00727	0.00263603	0.0286567
ENST00000225174	ENSG00000108179	PPIF	4072.27	0.875077	0.0734019	11.9217	9.12075e-33	5.08955e-30
ENST00000429644	ENSG00000114480	GBE1	3857.13	0.874569	0.125153	6.98797	2.78886e-12	2.6671e-10
ENST00000435494	ENSG00000128578	STRIP2	104.73	0.874	0.301473	2.8991	0.00374234	0.0377293
ENST00000457189	ENSG00000123297	TSFM	135.955	0.87265	0.281119	3.1042	0.00190795	0.0220115
ENST00000335099	ENSG00000186907	RTN4RL2	184.25	0.872392	0.297618	2.93125	0.003376	0.034718
ENST00000538393	ENSG00000110200	ANAPC15	131.971	0.872364	0.297417	2.93314	0.00335556	0.0345511
ENST00000280756	ENSG00000151135	TMEM263	350.155	0.872013	0.296239	2.94361	0.00324408	0.0336808
ENST00000572723	ENSG00000174231	PRPF8	525.504	0.871636	0.198933	4.38156	1.17834e-05	0.000298881
ENST00000262067	ENSG00000106537	TSPAN13	364.272	0.870893	0.163442	5.32845	9.90543e-08	4.19856e-06
ENST00000299663	ENSG00000166523	CLEC4E	778.286	0.870633	0.194079	4.48597	7.25823e-06	0.000194577
ENST00000545754	ENSG00000152601	MBNL1	755.841	0.87031	0.237704	3.66133	0.000250913	0.00416805
ENST00000576917	ENSG00000184009	ACTG1	1254.43	0.869189	0.124796	6.96489	3.28659e-12	3.12749e-10
ENST00000462490	ENSG00000188690	UROS	217.164	0.868493	0.173653	5.00131	5.69412e-07	2.02647e-05
ENST00000370349	ENSG00000101194	SLC17A9	390.629	0.867601	0.234324	3.70258	0.000213421	0.00363454
ENST00000648071	ENSG00000134371	CDC73	197.717	0.86728	0.296809	2.92201	0.00347779	0.0355156
ENST00000331129	ENSG00000115738	ID2	823.135	0.865152	0.219256	3.94585	7.95171e-05	0.0015711
ENST00000409617	ENSG00000140264	SERF2	592.2	0.864933	0.122455	7.06329	1.62609e-12	1.62259e-10
ENST00000433216	ENSG00000106052	TAX1BP1	570.151	0.864909	0.274752	3.14796	0.00164412	0.0194719
ENST00000309166	ENSG00000175352	NRIP3	4074.96	0.864207	0.0952139	9.07648	1.12145e-19	2.26164e-17
ENST00000278742	ENSG00000149418	ST14	4285.45	0.863655	0.137079	6.30042	2.96838e-10	2.05308e-08
ENST00000380900	ENSG00000183527	PSMG1	133.75	0.863071	0.285483	3.0232	0.00250116	0.0274615
ENST00000649607	ENSG00000123066	MED13L	248.027	0.862252	0.254974	3.38173	0.000720308	0.0100389
ENST00000374153	ENSG00000204161	TMEM273	801.419	0.861888	0.128016	6.73267	1.66581e-11	1.41424e-09
ENST00000338702	ENSG00000189221	MAOA	677.319	0.861473	0.126383	6.81639	9.33557e-12	8.30098e-10
ENST00000224237	ENSG00000026025	VIM	129353	0.861418	0.0497171	17.3264	2.97477e-67	6.33251e-64
ENST00000370571	ENSG00000171502	COL24A1	227.074	0.860743	0.183093	4.70112	2.58744e-06	7.77801e-05
ENST00000362021	ENSG00000165915	SLC39A13	947.185	0.860366	0.236341	3.64036	0.00027226	0.00446714
ENST00000322569	ENSG00000123342	MMP19	2794.08	0.859773	0.0937671	9.16924	4.76373e-20	9.88448e-18
ENST00000380818	ENSG00000085231	AK6	129.17	0.859435	0.29344	2.92882	0.00340247	0.0349401
ENST00000547798	ENSG00000139644	TMBIM6	3950.74	0.859291	0.307203	2.79714	0.00515574	0.0483254
ENST00000487486	ENSG00000100325	ASCC2	307.283	0.859061	0.282898	3.03665	0.00239224	0.0264916
ENST00000374940	ENSG00000237541	HLA-DQA2	844.549	0.857122	0.108499	7.89982	2.79305e-15	3.75957e-13
ENST00000574322	ENSG00000175826	CTDNEP1	2028.57	0.856865	0.149855	5.71796	1.07811e-08	5.5976e-07
ENST00000367103	ENSG00000162889	MAPKAPK2	3731.03	0.854503	0.070436	12.1316	7.181e-34	4.16904e-31
ENST00000574412	ENSG00000161921	CXCL16	1101.57	0.852693	0.108556	7.85486	4.00227e-15	5.26395e-13
ENST00000227155	ENSG00000085117	CD82	3673.06	0.852683	0.0561612	15.1828	4.59969e-52	4.80675e-49
ENST00000541364	ENSG00000167553	TUBA1C	8470.94	0.852069	0.0725641	11.7423	7.73525e-32	3.96956e-29
ENST00000522901	ENSG00000132842	AP3B1	218.61	0.850568	0.21612	3.93562	8.29805e-05	0.00163056
ENST00000373084	ENSG00000167106	FAM102A	474.694	0.849727	0.233745	3.63527	0.00027769	0.00453553
ENST00000423777	ENSG00000169136	ATF5	2204.63	0.84967	0.106023	8.01402	1.1102e-15	1.52655e-13
ENST00000355379	ENSG00000116521	SCAMP3	327.189	0.849351	0.167801	5.06165	4.15639e-07	1.53136e-05
ENST00000318217	ENSG00000176658	MYO1D	4479.08	0.848684	0.081922	10.3597	3.78331e-25	1.27163e-22
ENST00000403167	ENSG00000136295	TTYH3	10249	0.848219	0.209274	4.05315	5.05318e-05	0.00106309
ENST00000461111	ENSG00000188157	AGRN	422.278	0.847622	0.17085	4.9612	7.00582e-07	2.45678e-05
ENST00000381132	ENSG00000159200	RCAN1	2418.57	0.846138	0.165088	5.12538	2.96939e-07	1.12578e-05
ENST00000273153	ENSG00000144655	CSRNP1	345.143	0.845382	0.180176	4.69198	2.70569e-06	8.07696e-05
ENST00000483733	ENSG00000144840	RABL3	80.9664	0.84526	0.301559	2.80296	0.00506352	0.0477256
ENST00000624624	ENSG00000279117	AP001972.5	2151.66	0.844286	0.118581	7.11994	1.07977e-12	1.11021e-10
ENST00000358537	ENSG00000136068	FLNB	740.382	0.844128	0.238792	3.53499	0.000407785	0.00625677
ENST00000587079	ENSG00000071626	DAZAP1	300.157	0.843976	0.218912	3.85532	0.000115577	0.00215959
ENST00000567571	ENSG00000103653	CSK	1365.87	0.843049	0.182134	4.62872	3.67926e-06	0.000106319
ENST00000395604	ENSG00000166484	MAPK7	219.16	0.842645	0.28295	2.97808	0.00290063	0.0309078
ENST00000644239	ENSG00000197102	DYNC1H1	1194.06	0.842527	0.240902	3.49738	0.000469846	0.00705272
ENST00000485978	ENSG00000160326	SLC2A6	118.188	0.839936	0.26402	3.18133	0.00146599	0.017765
ENST00000550697	ENSG00000092841	MYL6	585.571	0.839754	0.176617	4.75467	1.98775e-06	6.16555e-05
ENST00000560371	ENSG00000131323	TRAF3	959.672	0.83823	0.255076	3.2862	0.00101548	0.0133164
ENST00000497536	ENSG00000130414	NDUFA10	282.006	0.83717	0.239937	3.48912	0.000484609	0.00724191
ENST00000616054	ENSG00000275385	CCL18	253.676	0.836367	0.217898	3.83834	0.000123867	0.00228698
ENST00000394665	ENSG00000109475	RPL34	109.594	0.836272	0.27444	3.0472	0.00230987	0.0257691
ENST00000308942	ENSG00000116991	SIPA1L2	150.191	0.835185	0.296434	2.81744	0.00484081	0.0462024
ENST00000497539	ENSG00000144028	SNRNP200	1631.55	0.834662	0.142337	5.86399	4.51876e-09	2.53633e-07
ENST00000621990	ENSG00000162493	PDPN	969.775	0.834359	0.222569	3.74876	0.00017771	0.00310931
ENST00000419752	ENSG00000136068	FLNB	175.133	0.834359	0.205218	4.06573	4.78824e-05	0.00101329
ENST00000620041	ENSG00000167996	FTH1	374888	0.834167	0.0385433	21.6423	7.17562e-104	2.9459e-100
ENST00000555573	ENSG00000126777	KTN1	438.974	0.833727	0.253678	3.28655	0.00101422	0.0133107
ENST00000524124	ENSG00000153317	ASAP1	4627.85	0.832797	0.132577	6.28161	3.35085e-10	2.301e-08
ENST00000333483	ENSG00000087995	METTL2A	222.322	0.832547	0.234489	3.55047	0.000384537	0.00595571
ENST00000601475	ENSG00000125730	C3	165.02	0.831683	0.291383	2.85426	0.00431374	0.0422876
ENST00000258787	ENSG00000136286	MYO1G	314.407	0.831067	0.226704	3.66586	0.000246506	0.00410197
ENST00000319041	ENSG00000142669	SH3BGRL3	1266.22	0.830742	0.174175	4.76959	1.84598e-06	5.77885e-05
ENST00000666746	ENSG00000140521	POLG	347.131	0.829859	0.253745	3.27044	0.0010738	0.013941
ENST00000490936	ENSG00000196924	FLNA	7098.17	0.82979	0.126973	6.53519	6.35293e-11	4.91442e-09
ENST00000373314	ENSG00000136830	NIBAN2	6453.12	0.829579	0.164939	5.0296	4.91501e-07	1.77335e-05
ENST00000370179	ENSG00000125534	PPDPF	1186.81	0.828531	0.266229	3.11209	0.00185765	0.0215437
ENST00000354792	ENSG00000065534	MYLK	135.186	0.827147	0.223621	3.69888	0.000216553	0.00368025
ENST00000603946	ENSG00000166197	NOLC1	291.886	0.826835	0.249538	3.31347	0.000921465	0.0123139
ENST00000520202	ENSG00000147419	CCDC25	162.962	0.826164	0.265977	3.10615	0.0018954	0.0218887
ENST00000582151	ENSG00000129255	MPDU1	515.426	0.825704	0.140595	5.87292	4.28193e-09	2.42233e-07
ENST00000399298	ENSG00000196932	TMEM26	88.8278	0.825093	0.295941	2.78803	0.00530297	0.0494554
ENST00000400299	ENSG00000198832	SELENOM	134.783	0.825057	0.254645	3.24003	0.00119519	0.0151577
ENST00000611779	ENSG00000213977	TAX1BP3	88.9013	0.824721	0.276422	2.98356	0.00284919	0.0304801
ENST00000427750	ENSG00000149115	TNKS1BP1	232.141	0.824367	0.218682	3.76971	0.000163435	0.00289301
ENST00000461096	ENSG00000197780	TAF13	440.472	0.824353	0.167691	4.91591	8.83704e-07	3.00721e-05
ENST00000359680	ENSG00000196459	TRAPPC2	112.879	0.8242	0.273863	3.00953	0.00261651	0.028477
ENST00000649550	ENSG00000114062	UBE3A	1137.95	0.823213	0.180584	4.55861	5.14937e-06	0.000143672
ENST00000614368	ENSG00000275718	CCL15	414.125	0.822707	0.195924	4.19912	2.67952e-05	0.000610901
ENST00000377685	ENSG00000174437	ATP2A2	3135.18	0.821918	0.260441	3.15587	0.00160018	0.0190457
ENST00000592737	ENSG00000125912	NCLN	892.549	0.821854	0.228662	3.59418	0.000325414	0.00518102
ENST00000646664	ENSG00000075624	ACTB	219072	0.821745	0.14501	5.66681	1.45482e-08	7.30283e-07
ENST00000382297	ENSG00000107104	KANK1	1409.54	0.821744	0.110415	7.44235	9.89105e-14	1.13021e-11
ENST00000395040	ENSG00000007264	MATK	194.731	0.821341	0.22176	3.70375	0.000212437	0.00362046
ENST00000256997	ENSG00000134575	ACP2	605.226	0.819896	0.197316	4.15524	3.24945e-05	0.000718604
ENST00000597202	ENSG00000032444	PNPLA6	467.283	0.81962	0.232051	3.53206	0.000412329	0.00631638
ENST00000312562	ENSG00000175592	FOSL1	188.056	0.819608	0.233916	3.50385	0.000458585	0.00691597
ENST00000595125	ENSG00000169136	ATF5	380.993	0.81956	0.293918	2.78839	0.00529705	0.0494242
ENST00000336520	ENSG00000162910	MRPL55	117.451	0.81909	0.272346	3.00753	0.0026338	0.0286434
ENST00000462083	ENSG00000242048	AC093583.1	383.087	0.817807	0.196563	4.16054	3.17498e-05	0.000704033
ENST00000443943	ENSG00000106367	AP1S1	257.325	0.815998	0.287364	2.8396	0.00451702	0.0437145
ENST00000265643	ENSG00000069482	GAL	6976.19	0.814978	0.0483483	16.8564	9.41607e-64	1.7458e-60
ENST00000592643	ENSG00000132475	H3-3B	422.62	0.81467	0.218525	3.72805	0.000192971	0.00333871
ENST00000620924	ENSG00000102471	NDFIP2	220.37	0.812528	0.205336	3.95706	7.58779e-05	0.00150749
ENST00000374155	ENSG00000188282	RUFY4	172.785	0.811114	0.227146	3.5709	0.000355762	0.0055792
ENST00000600097	ENSG00000105771	SMG9	163.507	0.8111	0.240314	3.37517	0.000737697	0.0102341
ENST00000592576	ENSG00000108883	EFTUD2	1872.65	0.811044	0.078967	10.2707	9.5535e-25	3.08481e-22
ENST00000433892	ENSG00000026508	CD44	1112.17	0.811031	0.114419	7.08827	1.35801e-12	1.36936e-10
ENST00000565655	ENSG00000103512	NOMO1	132.84	0.808239	0.252983	3.19484	0.00139908	0.0171202
ENST00000358208	ENSG00000197122	SRC	5414.52	0.808221	0.158082	5.11267	3.17637e-07	1.19715e-05
ENST00000367888	ENSG00000143198	MGST3	419.187	0.807344	0.157176	5.13656	2.7981e-07	1.06506e-05
ENST00000477245	ENSG00000241973	PI4KA	880.974	0.805516	0.227593	3.53928	0.000401213	0.00616746
ENST00000370015	ENSG00000102030	NAA10	122.491	0.803898	0.28532	2.81753	0.00483946	0.0461971
ENST00000468084	ENSG00000197982	C1orf122	1223.78	0.802823	0.132593	6.05477	1.40615e-09	8.69965e-08
ENST00000477902	ENSG00000148824	MTG1	247.09	0.802744	0.175765	4.56714	4.94424e-06	0.000138825
ENST00000503407	ENSG00000151726	ACSL1	2702.97	0.802719	0.149348	5.37483	7.66557e-08	3.33272e-06
ENST00000610745	ENSG00000138061	CYP1B1	34648.1	0.802451	0.104541	7.67598	1.64159e-14	2.0556e-12
ENST00000482111	ENSG00000173812	EIF1	2659.69	0.802132	0.197006	4.07161	4.66901e-05	0.000991707
ENST00000346424	ENSG00000156709	AIFM1	194.282	0.801561	0.249122	3.21755	0.00129292	0.0160744
ENST00000479818	ENSG00000196576	PLXNB2	1338.15	0.800785	0.192329	4.16362	3.13239e-05	0.000696199
ENST00000280571	ENSG00000150977	RILPL2	2286.28	0.800523	0.0735746	10.8804	1.42894e-27	5.78379e-25
ENST00000443222	ENSG00000130429	ARPC1B	203.721	0.800518	0.273283	2.92926	0.00339771	0.0349038
ENST00000551952	ENSG00000015475	BID	829.055	0.800428	0.206041	3.8848	0.000102414	0.0019414
ENST00000249071	ENSG00000128340	RAC2	19208.4	0.800411	0.0779379	10.2699	9.63534e-25	3.09386e-22
ENST00000331728	ENSG00000182541	LIMK2	503.485	0.799827	0.153343	5.21594	1.82884e-07	7.25927e-06
ENST00000205402	ENSG00000091140	DLD	1345.11	0.799457	0.207602	3.85091	0.000117681	0.00219249
ENST00000579248	ENSG00000265681	RPL17	349.133	0.798792	0.168658	4.73616	2.17808e-06	6.6838e-05
ENST00000512556	ENSG00000169299	PGM2	551.8	0.797342	0.214791	3.71217	0.000205489	0.00352138
ENST00000404532	ENSG00000100031	GGT1	216.781	0.796603	0.244616	3.25654	0.00112778	0.0144688
ENST00000418581	ENSG00000058600	POLR3E	163.174	0.796571	0.234331	3.39934	0.000675486	0.00954146
ENST00000313115	ENSG00000177556	ATOX1	2216.76	0.796406	0.0790826	10.0706	7.45525e-24	2.24345e-21
ENST00000509705	ENSG00000104825	NFKBIB	374.291	0.796338	0.234244	3.39962	0.000674805	0.00953419
ENST00000300527	ENSG00000142173	COL6A2	8488.37	0.795432	0.160554	4.95429	7.25933e-07	2.53486e-05
ENST00000302217	ENSG00000071054	MAP4K4	622.338	0.794862	0.182381	4.35825	1.31107e-05	0.000327488
ENST00000533498	ENSG00000172809	RPL38	165.952	0.793576	0.265385	2.99028	0.00278722	0.0299772
ENST00000467822	ENSG00000065600	PACC1	203.111	0.792015	0.268695	2.94763	0.00320218	0.0333482
ENST00000552321	ENSG00000219200	RNASEK	354.324	0.79082	0.169974	4.65261	3.27763e-06	9.59191e-05
ENST00000480266	ENSG00000106991	ENG	4024.41	0.790813	0.172761	4.57749	4.70588e-06	0.000133042
ENST00000534180	ENSG00000167996	FTH1	46333.5	0.789097	0.0773536	10.2012	1.95888e-24	6.18617e-22
ENST00000391761	ENSG00000170909	OSCAR	1352.4	0.788308	0.237417	3.32036	0.000899022	0.0120448
ENST00000537296	ENSG00000134333	LDHA	484.442	0.788084	0.146354	5.38479	7.25298e-08	3.17013e-06
ENST00000248553	ENSG00000106211	HSPB1	3505.09	0.787742	0.200259	3.93362	8.3677e-05	0.0016392
ENST00000355841	ENSG00000196923	PDLIM7	1072.92	0.787264	0.177662	4.43124	9.36946e-06	0.000243564
ENST00000388711	ENSG00000135052	GOLM1	656.971	0.787175	0.258851	3.04103	0.00235768	0.0261861
ENST00000329006	ENSG00000185090	MANEAL	110.136	0.787042	0.24443	3.21991	0.00128232	0.0159945
ENST00000605870	ENSG00000100890	PRORP	122.74	0.786906	0.273448	2.87771	0.00400568	0.0398599
ENST00000502418	ENSG00000159363	ATP13A2	123.706	0.78572	0.281244	2.79373	0.00521033	0.0487496
ENST00000479300	ENSG00000165280	VCP	217.499	0.785583	0.24478	3.20934	0.00133041	0.0164551
ENST00000586582	ENSG00000167680	SEMA6B	1264.88	0.785404	0.194101	4.04637	5.2017e-05	0.00109074
ENST00000464839	ENSG00000162645	GBP2	1275.77	0.784414	0.106182	7.38743	1.49695e-13	1.69368e-11
ENST00000393035	ENSG00000158234	FAIM	477.661	0.784005	0.258966	3.02744	0.00246634	0.0271354
ENST00000648319	ENSG00000104783	KCNN4	2355.51	0.783676	0.126783	6.18124	6.3602e-10	4.18259e-08
ENST00000215781	ENSG00000099985	OSM	194.787	0.783231	0.213836	3.66277	0.000249504	0.00414706
ENST00000372398	ENSG00000107130	NCS1	2373.74	0.782548	0.0767435	10.1969	2.04647e-24	6.42749e-22
ENST00000360612	ENSG00000198355	PIM3	1991.54	0.782522	0.104205	7.50941	5.93938e-14	6.93845e-12
ENST00000441076	ENSG00000123562	MORF4L2	1010.09	0.781856	0.134364	5.81894	5.92206e-09	3.26657e-07
ENST00000302274	ENSG00000170522	ELOVL6	328.304	0.781839	0.162744	4.80411	1.55444e-06	4.96901e-05
ENST00000581874	ENSG00000189159	JPT1	162.903	0.781407	0.240276	3.25213	0.00114544	0.0146496
ENST00000305786	ENSG00000172115	CYCS	3399.25	0.781309	0.120611	6.47794	9.29828e-11	6.99513e-09
ENST00000315758	ENSG00000146701	MDH2	4961.82	0.779797	0.0686238	11.3634	6.36534e-30	2.9988e-27
ENST00000482556	ENSG00000124126	PREX1	1281.63	0.779463	0.193364	4.03106	5.55259e-05	0.00115463
ENST00000473312	ENSG00000133612	AGAP3	592.413	0.778823	0.17203	4.52726	5.97529e-06	0.000163308
ENST00000521671	ENSG00000155097	ATP6V1C1	210.909	0.778408	0.231473	3.36284	0.000771448	0.0106127
ENST00000381125	ENSG00000067057	PFKP	3005.74	0.778019	0.0875055	8.89109	6.0513e-19	1.12195e-16
ENST00000368623	ENSG00000143570	SLC39A1	275.052	0.777973	0.232709	3.34311	0.000828443	0.0112593
ENST00000566012	ENSG00000149925	ALDOA	594.259	0.777396	0.190523	4.08033	4.49727e-05	0.000959129
ENST00000674155	ENSG00000100393	EP300	1274.78	0.777085	0.141942	5.47468	4.38303e-08	2.00413e-06
ENST00000541505	ENSG00000110446	SLC15A3	2921.38	0.77697	0.0836069	9.29313	1.49811e-20	3.27397e-18
ENST00000256458	ENSG00000134070	IRAK2	715.752	0.776368	0.10815	7.17865	7.04054e-13	7.38435e-11
ENST00000545174	ENSG00000119408	NEK6	845.276	0.776227	0.208011	3.73166	0.000190219	0.00329805
ENST00000545796	ENSG00000131196	NFATC1	281.423	0.774819	0.246112	3.14824	0.00164258	0.0194578
ENST00000409512	ENSG00000115919	KYNU	3510.06	0.774644	0.148149	5.22882	1.70593e-07	6.828e-06
ENST00000371045	ENSG00000184588	PDE4B	262.404	0.774638	0.170362	4.54701	5.44147e-06	0.000150725
ENST00000458626	ENSG00000239887	C1orf226	514.624	0.774539	0.149818	5.16987	2.34251e-07	9.10568e-06
ENST00000373044	ENSG00000196449	YRDC	603.449	0.774397	0.18189	4.25751	2.06721e-05	0.000487345
ENST00000289473	ENSG00000158517	NCF1	2740.34	0.774027	0.107746	7.18382	6.77912e-13	7.14015e-11
ENST00000457946	ENSG00000146463	ZMYM4	335.863	0.7735	0.212844	3.63412	0.000278935	0.0045534
ENST00000370406	ENSG00000197021	CXorf40B	254.297	0.773475	0.239067	3.23539	0.00121476	0.0153383
ENST00000466086	ENSG00000234975	FTH1P2	623.22	0.773353	0.149178	5.18411	2.17048e-07	8.50959e-06
ENST00000488726	ENSG00000059378	PARP12	1469.08	0.77291	0.0878904	8.79402	1.44303e-18	2.61639e-16
ENST00000278100	ENSG00000107949	BCCIP	611.18	0.771422	0.163046	4.73132	2.23068e-06	6.8137e-05
ENST00000300060	ENSG00000166825	ANPEP	24148.3	0.771254	0.143281	5.38279	7.33399e-08	3.2031e-06
ENST00000289968	ENSG00000140750	ARHGAP17	450.848	0.770935	0.18673	4.1286	3.64972e-05	0.000797307
ENST00000672401	ENSG00000068366	ACSL4	5423.11	0.770283	0.107414	7.17117	7.43576e-13	7.77051e-11
ENST00000538026	ENSG00000113140	SPARC	1000.05	0.769669	0.134718	5.71316	1.10895e-08	5.74733e-07
ENST00000547838	ENSG00000198324	PHETA1	1790.01	0.769188	0.152445	5.04569	4.51897e-07	1.64909e-05
ENST00000532829	ENSG00000167996	FTH1	1966.12	0.768848	0.171105	4.49342	7.00878e-06	0.000188859
ENST00000440274	ENSG00000023228	NDUFS1	623.408	0.767075	0.229088	3.34838	0.000812844	0.0110912
ENST00000381962	ENSG00000271303	SRXN1	7920.4	0.766596	0.0903262	8.48697	2.121e-17	3.54379e-15
ENST00000397075	ENSG00000157326	DHRS4	118.914	0.766581	0.256586	2.98762	0.0028116	0.03015
ENST00000389851	ENSG00000163945	UVSSA	181.959	0.766022	0.238775	3.20814	0.00133596	0.0165024
ENST00000474718	ENSG00000204161	TMEM273	130.333	0.76524	0.237193	3.22624	0.00125429	0.0157302
ENST00000467026	ENSG00000160294	MCM3AP	992.935	0.765011	0.0962256	7.95018	1.86238e-15	2.53055e-13
ENST00000504668	ENSG00000178950	GAK	324.898	0.764264	0.167325	4.56755	4.93459e-06	0.000138622
ENST00000290219	ENSG00000159128	IFNGR2	1041.38	0.764039	0.125007	6.11199	9.83973e-10	6.25606e-08
ENST00000381995	ENSG00000159128	IFNGR2	2245.07	0.76393	0.269369	2.836	0.00456824	0.0440988
ENST00000276654	ENSG00000147650	LRP12	1018.43	0.763337	0.19092	3.99819	6.38275e-05	0.0012986
ENST00000375765	ENSG00000165023	DIRAS2	261.453	0.762735	0.182828	4.17188	3.02099e-05	0.000674954
ENST00000524164	ENSG00000047249	ATP6V1H	902.083	0.761628	0.148227	5.13825	2.77309e-07	1.05624e-05
ENST00000297908	ENSG00000148187	MRRF	177.921	0.761324	0.256424	2.969	0.00298771	0.0316246
ENST00000370554	ENSG00000183291	SELENOF	1038.89	0.760693	0.185266	4.10596	4.0264e-05	0.000868699
ENST00000392806	ENSG00000183160	TMEM119	5583.53	0.760688	0.124616	6.10425	1.03285e-09	6.54508e-08
ENST00000473037	ENSG00000143669	LYST	490.017	0.760669	0.168276	4.52037	6.17314e-06	0.000168235
ENST00000341745	ENSG00000188933	USP32P1	151.037	0.760451	0.245372	3.09917	0.00194063	0.0223347
ENST00000503233	ENSG00000087008	ACOX3	166.737	0.758889	0.226556	3.34968	0.000809052	0.0110506
ENST00000611068	ENSG00000139970	RTN1	1225.58	0.758186	0.22246	3.40819	0.000653953	0.00928753
ENST00000614766	ENSG00000278619	MRM1	138.586	0.756916	0.225175	3.36146	0.000775311	0.0106556
ENST00000637327	ENSG00000182220	ATP6AP2	416.867	0.756861	0.251932	3.00422	0.00266258	0.0289127
ENST00000639715	ENSG00000138760	SCARB2	3978.1	0.755792	0.142458	5.30538	1.12438e-07	4.7034e-06
ENST00000614243	ENSG00000162729	IGSF8	649.196	0.754842	0.19679	3.83577	0.000125172	0.00230737
ENST00000550767	ENSG00000167552	TUBA1A	243.086	0.753959	0.264485	2.85066	0.0043628	0.0426021
ENST00000370751	ENSG00000137959	IFI44L	119.918	0.75358	0.268575	2.80584	0.00501852	0.0474416
ENST00000374707	ENSG00000106701	FSD1L	254.653	0.753195	0.214812	3.50629	0.000454398	0.00685664
ENST00000392168	ENSG00000120438	TCP1	915.395	0.752573	0.105435	7.13778	9.48478e-13	9.82247e-11
ENST00000469976	ENSG00000134333	LDHA	130.401	0.752457	0.253332	2.97024	0.00297567	0.0315378
ENST00000395068	ENSG00000178719	GRINA	5998.83	0.751689	0.179762	4.18158	2.89491e-05	0.000651913
ENST00000427895	ENSG00000172354	GNB2	2101.13	0.750584	0.231135	3.24738	0.00116472	0.0148433
ENST00000346786	ENSG00000101335	MYL9	1015.29	0.750391	0.18364	4.08621	4.38483e-05	0.000937584
ENST00000399765	ENSG00000015475	BID	142.883	0.749861	0.242267	3.09518	0.00196694	0.0225643
ENST00000023939	ENSG00000022277	RTF2	1331.12	0.749749	0.0925218	8.10348	5.34072e-16	7.67408e-14
ENST00000545891	ENSG00000119242	CCDC92	517.146	0.749643	0.213189	3.51633	0.00043755	0.00664779
ENST00000373151	ENSG00000116871	MAP7D1	887.869	0.748484	0.217699	3.43816	0.00058569	0.00847725
ENST00000467310	ENSG00000125354	SEPTIN6	165.516	0.748323	0.234238	3.19471	0.00139972	0.0171207
ENST00000263464	ENSG00000023445	BIRC3	530.784	0.747218	0.257845	2.89793	0.00375635	0.0378307
ENST00000535663	ENSG00000135905	DOCK10	188.046	0.746911	0.213876	3.49225	0.000478963	0.00717458
ENST00000422689	ENSG00000221923	ZNF880	149.716	0.746801	0.216627	3.4474	0.000566015	0.00824122
ENST00000264263	ENSG00000168827	GFM1	396.482	0.745331	0.257746	2.89173	0.00383132	0.0384376
ENST00000343677	ENSG00000187837	H1-2	326.905	0.744997	0.152843	4.87425	1.09223e-06	3.64347e-05
ENST00000636615	ENSG00000250644	AC068580.4	1853.57	0.744971	0.156457	4.76151	1.92146e-06	5.9858e-05
ENST00000519746	ENSG00000197226	TBC1D9B	1848.66	0.744068	0.0995745	7.47248	7.86982e-14	9.10112e-12
ENST00000311487	ENSG00000137309	HMGA1	2813.69	0.743998	0.16381	4.54184	5.5764e-06	0.000154165
ENST00000450676	ENSG00000232187	FTH1P7	474.921	0.743214	0.168414	4.41301	1.01945e-05	0.000262753
ENST00000284273	ENSG00000154127	UBASH3B	3842.8	0.742207	0.0607231	12.2228	2.34823e-34	1.39141e-31
ENST00000351393	ENSG00000134759	ELP2	208.584	0.742158	0.256506	2.89334	0.00381169	0.0382807
ENST00000468254	ENSG00000143702	CEP170	653.963	0.7416	0.182204	4.07017	4.6979e-05	0.000996308
ENST00000424576	ENSG00000089009	RPL6	308.645	0.741009	0.209495	3.53713	0.000404502	0.00621138
ENST00000261503	ENSG00000128487	SPECC1	482.948	0.740229	0.168634	4.38957	1.13575e-05	0.000289097
ENST00000318059	ENSG00000217930	PAM16	107.142	0.739434	0.252824	2.9247	0.00344787	0.0352992
ENST00000464962	ENSG00000172053	QARS1	653.656	0.739168	0.246728	2.99588	0.00273657	0.0295819
ENST00000480134	ENSG00000004455	AK2	174.124	0.739074	0.200751	3.68155	0.000231824	0.00389145
ENST00000580788	ENSG00000187688	TRPV2	149.462	0.738982	0.262136	2.81907	0.00481624	0.0460136
ENST00000394334	ENSG00000134602	STK26	365.634	0.738816	0.226643	3.25982	0.00111484	0.0143476
ENST00000301765	ENSG00000167987	VPS37C	1676.03	0.738756	0.115173	6.41431	1.41466e-10	1.04148e-08
ENST00000533138	ENSG00000167996	FTH1	4785.9	0.738574	0.0582003	12.6902	6.70165e-37	4.32791e-34
ENST00000397353	ENSG00000063854	HAGH	1109.82	0.737964	0.0978637	7.54073	4.67363e-14	5.53858e-12
ENST00000313486	ENSG00000174238	PITPNA	3666.85	0.737954	0.0768187	9.60643	7.51087e-22	1.87693e-19
ENST00000480301	ENSG00000075624	ACTB	817.762	0.7378	0.144077	5.12089	3.04097e-07	1.15064e-05
ENST00000370114	ENSG00000162694	EXTL2	252.144	0.737587	0.210628	3.50185	0.000462035	0.00695546
ENST00000580666	ENSG00000108932	SLC16A6	1366.33	0.737485	0.129887	5.67791	1.36349e-08	6.88646e-07
ENST00000313468	ENSG00000110717	NDUFS8	2204.88	0.73706	0.113475	6.49535	8.28397e-11	6.29801e-09
ENST00000564811	ENSG00000178741	COX5A	822.549	0.737018	0.10081	7.31097	2.65222e-13	2.89808e-11
ENST00000592561	ENSG00000099341	PSMD8	518.514	0.737008	0.216916	3.39766	0.000679644	0.00958826
ENST00000324871	ENSG00000037897	METTL1	511.089	0.736736	0.127973	5.75697	8.56383e-09	4.51573e-07
ENST00000395245	ENSG00000109113	RAB34	186.007	0.7366	0.247347	2.978	0.00290132	0.0309094
ENST00000340368	ENSG00000186480	INSIG1	5959.39	0.736309	0.0625445	11.7726	5.40533e-32	2.85024e-29
ENST00000337198	ENSG00000155096	AZIN1	3804.43	0.735849	0.0737059	9.98358	1.79859e-23	5.14306e-21
ENST00000373247	ENSG00000136877	FPGS	481.576	0.735008	0.246606	2.9805	0.00287778	0.0307099
ENST00000270792	ENSG00000142669	SH3BGRL3	29706.5	0.734887	0.12508	5.87534	4.21976e-09	2.39062e-07
ENST00000343789	ENSG00000140403	DNAJA4	1599.93	0.734863	0.0959216	7.66108	1.8438e-14	2.2988e-12
ENST00000543445	ENSG00000134333	LDHA	630.483	0.734822	0.20118	3.65256	0.000259642	0.00428581
ENST00000434472	ENSG00000026508	CD44	1195.3	0.734193	0.11997	6.11978	9.3702e-10	5.97075e-08
ENST00000312316	ENSG00000137094	DNAJB5	804.176	0.734103	0.111528	6.58222	4.63462e-11	3.66409e-09
ENST00000377698	ENSG00000137124	ALDH1B1	363.718	0.73393	0.142277	5.15846	2.48993e-07	9.61122e-06
ENST00000518205	ENSG00000104517	UBR5	306.907	0.733558	0.240318	3.05245	0.00226981	0.0253783
ENST00000378566	ENSG00000005238	FAM214B	1126.34	0.733336	0.159555	4.59615	4.30375e-06	0.000122639
ENST00000294981	ENSG00000162889	MAPKAPK2	253.07	0.733323	0.203778	3.59864	0.000319882	0.00510851
ENST00000360807	ENSG00000125844	RRBP1	355.263	0.732995	0.178533	4.10566	4.03167e-05	0.000869509
ENST00000440410	ENSG00000091140	DLD	1482.2	0.732472	0.164671	4.44809	8.66379e-06	0.000226552
ENST00000606752	ENSG00000148429	USP6NL	136.851	0.732144	0.2335	3.13552	0.00171551	0.0201637
ENST00000409618	ENSG00000198925	ATG9A	618.099	0.732099	0.231264	3.16564	0.00154741	0.0185739
ENST00000452857	ENSG00000062598	ELMO2	552.265	0.73167	0.146429	4.99676	5.83003e-07	2.07227e-05
ENST00000558535	ENSG00000166411	IDH3A	1403.51	0.73136	0.0773919	9.45009	3.38541e-21	8.0074e-19
ENST00000618403	ENSG00000278535	DHRS11	459.269	0.730525	0.158172	4.61855	3.86435e-06	0.000111276
ENST00000260502	ENSG00000137936	BCAR3	510.495	0.729319	0.191195	3.81452	0.000136446	0.00248031
ENST00000400335	ENSG00000183762	KREMEN1	196.515	0.728683	0.22256	3.27409	0.00106003	0.0137873
ENST00000620489	ENSG00000138835	RGS3	145.106	0.72866	0.260639	2.79567	0.00517929	0.0485224
ENST00000650070	ENSG00000171793	CTPS1	487.209	0.727882	0.13634	5.33874	9.35951e-08	3.99071e-06
ENST00000643777	ENSG00000149925	ALDOA	43118.8	0.727764	0.122436	5.94403	2.78093e-09	1.62767e-07
ENST00000643579	ENSG00000167460	TPM4	18925.9	0.727731	0.0461347	15.7741	4.69315e-56	5.86399e-53
ENST00000214893	ENSG00000099219	ERMP1	666.146	0.727103	0.172513	4.21477	2.50029e-05	0.000575058
ENST00000301843	ENSG00000085733	CTTN	895.398	0.726205	0.134784	5.38794	7.12716e-08	3.12703e-06
ENST00000409751	ENSG00000138069	RAB1A	2847.05	0.72584	0.0837237	8.66946	4.34159e-18	7.56174e-16
ENST00000378312	ENSG00000213593	TMX2	642.242	0.725353	0.238891	3.03634	0.0023947	0.0265045
ENST00000379923	ENSG00000122729	ACO1	4975.69	0.725109	0.106768	6.79145	1.11011e-11	9.77102e-10
ENST00000507661	ENSG00000071205	ARHGAP10	362.758	0.72449	0.181167	3.99903	6.36039e-05	0.00129451
ENST00000645149	ENSG00000197102	DYNC1H1	749.932	0.724288	0.203356	3.56167	0.0003685	0.00573981
ENST00000561263	ENSG00000273749	CYFIP1	371.813	0.724136	0.161316	4.48893	7.15834e-06	0.000192348
ENST00000285238	ENSG00000108846	ABCC3	2794.3	0.724076	0.0802803	9.01935	1.89216e-19	3.75012e-17
ENST00000621064	ENSG00000142185	TRPM2	413.169	0.723917	0.179594	4.03084	5.55769e-05	0.00115486
ENST00000367589	ENSG00000143324	XPR1	1073	0.7236	0.131739	5.4927	3.95838e-08	1.82447e-06
ENST00000352297	ENSG00000087053	MTMR2	800.527	0.72327	0.134072	5.39464	6.86603e-08	3.01937e-06
ENST00000651485	ENSG00000085063	CD59	2937	0.722929	0.211056	3.42529	0.000614143	0.0088069
ENST00000378150	ENSG00000152465	NMT2	710.085	0.722543	0.159483	4.53055	5.88306e-06	0.000161324
ENST00000620995	ENSG00000277149	TYW1B	251.027	0.722474	0.189171	3.81916	0.000133906	0.00244252
ENST00000368043	ENSG00000026751	SLAMF7	9386.25	0.722315	0.105422	6.85166	7.29964e-12	6.54531e-10
ENST00000570778	ENSG00000176845	METRNL	1381.88	0.72221	0.162075	4.45601	8.34984e-06	0.00021934
ENST00000343150	ENSG00000135047	CTSL	12034.6	0.72125	0.0449888	16.0318	7.66767e-58	1.13002e-54
ENST00000536769	ENSG00000150991	UBC	439.68	0.720919	0.153021	4.71124	2.46215e-06	7.44029e-05
ENST00000611167	ENSG00000105963	ADAP1	502.68	0.71944	0.225984	3.18359	0.00145463	0.0176534
ENST00000246117	ENSG00000125912	NCLN	1690.74	0.719432	0.141836	5.07229	3.93056e-07	1.45395e-05
ENST00000431350	ENSG00000198586	TLK1	1601.99	0.719423	0.220716	3.2595	0.00111609	0.014351
ENST00000377681	ENSG00000149474	KAT14	251.39	0.718686	0.237132	3.03074	0.00243959	0.0268977
ENST00000409746	ENSG00000152229	PSTPIP2	1535.18	0.718639	0.110818	6.48484	8.88258e-11	6.71757e-09
ENST00000647382	ENSG00000117523	PRRC2C	751.007	0.718605	0.253657	2.83297	0.0046117	0.0444439
ENST00000269321	ENSG00000141522	ARHGDIA	9807.45	0.718394	0.216861	3.31269	0.000924038	0.0123426
ENST00000518793	ENSG00000103335	PIEZO1	188.354	0.717987	0.256541	2.79873	0.00513046	0.0481513
ENST00000264993	ENSG00000091527	CDV3	3102.47	0.716813	0.0748018	9.58284	9.44122e-22	2.34911e-19
ENST00000371893	ENSG00000137216	TMEM63B	384.143	0.716205	0.245717	2.91476	0.00355967	0.0361859
ENST00000371795	ENSG00000152778	IFIT5	279.064	0.715932	0.213671	3.35063	0.000806286	0.0110233
ENST00000335997	ENSG00000102034	ELF4	1281.37	0.71503	0.167271	4.27467	1.91417e-05	0.00045481
ENST00000381577	ENSG00000120217	CD274	1232.47	0.714215	0.142568	5.00966	5.45275e-07	1.94539e-05
ENST00000295901	ENSG00000163636	PSMD6	1447.34	0.713054	0.0879785	8.10487	5.28026e-16	7.62533e-14
ENST00000462494	ENSG00000075624	ACTB	2620.91	0.712794	0.180408	3.951	7.78248e-05	0.00154137
ENST00000333628	ENSG00000137267	TUBB2A	1979.78	0.712677	0.125927	5.65946	1.51849e-08	7.58267e-07
ENST00000597136	ENSG00000130726	TRIM28	1601.61	0.71174	0.235357	3.02408	0.00249389	0.0274202
ENST00000480562	ENSG00000161204	ABCF3	202.532	0.711335	0.229574	3.0985	0.00194501	0.0223538
ENST00000610984	ENSG00000196576	PLXNB2	1886.9	0.710278	0.144671	4.9096	9.12634e-07	3.10015e-05
ENST00000346299	ENSG00000087053	MTMR2	236.699	0.710208	0.172924	4.10706	4.00727e-05	0.000865769
ENST00000393223	ENSG00000087053	MTMR2	236.699	0.710208	0.172924	4.10706	4.00727e-05	0.000865769
ENST00000372969	ENSG00000168653	NDUFS5	664.18	0.710141	0.19702	3.60441	0.000312858	0.00501027
ENST00000619420	ENSG00000086300	SNX10	5579.15	0.710093	0.126344	5.6203	1.90624e-08	9.35636e-07
ENST00000264170	ENSG00000115919	KYNU	548.335	0.710087	0.129677	5.4758	4.35541e-08	1.99467e-06
ENST00000432519	ENSG00000131378	RFTN1	979.742	0.71	0.249199	2.84913	0.00438385	0.0427279
ENST00000395456	ENSG00000213658	LAT	1438.43	0.709087	0.13732	5.16375	2.42045e-07	9.3745e-06
ENST00000262052	ENSG00000110911	SLC11A2	3900.95	0.708892	0.0893118	7.93726	2.06691e-15	2.80183e-13
ENST00000491165	ENSG00000176542	USF3	119.404	0.708641	0.252887	2.8022	0.00507548	0.0477835
ENST00000479656	ENSG00000137074	APTX	173.926	0.708412	0.212475	3.3341	0.000855751	0.0115512
ENST00000291568	ENSG00000160213	CSTB	50897.6	0.708146	0.0792864	8.93149	4.20303e-19	8.05244e-17
ENST00000521346	ENSG00000169139	UBE2V2	163.939	0.708061	0.220865	3.20586	0.00134659	0.0165945
ENST00000527688	ENSG00000198431	TXNRD1	558.571	0.706685	0.18139	3.89594	9.78192e-05	0.00187346
ENST00000614309	ENSG00000158457	TSPAN33	2855.34	0.706178	0.117972	5.98599	2.1508e-09	1.28369e-07
ENST00000220003	ENSG00000103653	CSK	1627.63	0.70487	0.142332	4.95229	7.33454e-07	2.55491e-05
ENST00000602637	ENSG00000180573	H2AC6	164.049	0.7041	0.225236	3.12605	0.00177171	0.02071
ENST00000376755	ENSG00000102317	RBM3	1840.27	0.704003	0.109255	6.44367	1.16616e-10	8.6934e-09
ENST00000338366	ENSG00000197780	TAF13	586.11	0.703569	0.135905	5.1769	2.25605e-07	8.80903e-06
ENST00000605086	ENSG00000188352	FOCAD	622.353	0.703092	0.120297	5.84462	5.07723e-09	2.8277e-07
ENST00000366558	ENSG00000117009	KMO	756.367	0.70201	0.211973	3.31179	0.000927019	0.0123737
ENST00000372330	ENSG00000100985	MMP9	537686	0.702002	0.129849	5.40628	6.43457e-08	2.8405e-06
ENST00000497547	ENSG00000160214	RRP1	736.258	0.701212	0.141917	4.94101	7.77172e-07	2.68765e-05
ENST00000327428	ENSG00000163170	BOLA3	554.278	0.700359	0.171013	4.09536	4.2151e-05	0.00090601
ENST00000378891	ENSG00000107404	DVL1	916.582	0.699871	0.218093	3.20905	0.00133172	0.0164607
ENST00000393793	ENSG00000130810	PPAN	396.053	0.699211	0.17741	3.94121	8.10704e-05	0.00159849
ENST00000378512	ENSG00000157916	RER1	1042	0.699158	0.151207	4.62385	3.76688e-06	0.000108796
ENST00000343528	ENSG00000160209	PDXK	1877.87	0.698839	0.126275	5.53428	3.12506e-08	1.47352e-06
ENST00000407332	ENSG00000100243	CYB5R3	4147.49	0.698376	0.191533	3.64625	0.000266093	0.00437721
ENST00000265686	ENSG00000110719	TCIRG1	9504.57	0.697537	0.113301	6.15648	7.43801e-10	4.84702e-08
ENST00000221130	ENSG00000104687	GSR	7192.14	0.697242	0.0471066	14.8014	1.43547e-49	1.35254e-46
ENST00000318443	ENSG00000103855	CD276	10273	0.697084	0.159578	4.36829	1.25221e-05	0.000314288
ENST00000628176	ENSG00000169057	MECP2	288.409	0.696815	0.234278	2.97431	0.00293647	0.0311914
ENST00000587489	ENSG00000184922	FMNL1	2067.38	0.696802	0.205522	3.39039	0.00069793	0.00978873
ENST00000376499	ENSG00000196781	TLE1	323.032	0.696482	0.150081	4.64071	3.47211e-06	0.000101147
ENST00000667022	ENSG00000239445	ST3GAL6-AS1	162.631	0.696382	0.245168	2.84043	0.00450532	0.043638
ENST00000419711	ENSG00000132507	EIF5A	950.312	0.695576	0.109596	6.34675	2.19906e-10	1.56427e-08
ENST00000257013	ENSG00000134590	RTL8C	1731.51	0.695322	0.166235	4.18277	2.87981e-05	0.000649608
ENST00000486515	ENSG00000127481	UBR4	258.536	0.695062	0.244756	2.83981	0.00451399	0.0436925
ENST00000640406	ENSG00000160213	CSTB	2113.4	0.693425	0.0796051	8.71081	3.01722e-18	5.30329e-16
ENST00000346329	ENSG00000085733	CTTN	3258.55	0.691995	0.0761606	9.086	1.02749e-19	2.07943e-17
ENST00000297135	ENSG00000164597	COG5	404.522	0.69178	0.173898	3.97809	6.94718e-05	0.00139859
ENST00000674114	ENSG00000272333	KMT2B	282.678	0.691671	0.247824	2.79098	0.00525483	0.049094
ENST00000438103	ENSG00000064932	SBNO2	992.923	0.691245	0.197482	3.5003	0.000464733	0.00698875
ENST00000460217	ENSG00000115414	FN1	532.548	0.690709	0.212092	3.25664	0.00112739	0.0144671
ENST00000332211	ENSG00000165637	VDAC2	3961.63	0.690168	0.0668037	10.3313	5.08715e-25	1.6804e-22
ENST00000382734	ENSG00000100058	CRYBB2P1	175.708	0.689887	0.193118	3.57237	0.000353766	0.00555488
ENST00000556356	ENSG00000123384	LRP1	11165.1	0.689351	0.225141	3.06186	0.00219967	0.0247704
ENST00000263097	ENSG00000064666	CNN2	1917.15	0.688291	0.128625	5.35116	8.73928e-08	3.7513e-06
ENST00000541515	ENSG00000269955	FMC1-LUC7L2	368.452	0.688291	0.167068	4.11981	3.79177e-05	0.000825827
ENST00000356187	ENSG00000023191	RNH1	1510.89	0.688191	0.244005	2.8204	0.00479641	0.0458547
ENST00000248244	ENSG00000127666	TICAM1	1109.28	0.688127	0.177903	3.868	0.000109732	0.00206651
ENST00000200453	ENSG00000087074	PPP1R15A	3290.16	0.687836	0.0725003	9.48736	2.36964e-21	5.69863e-19
ENST00000461841	ENSG00000107736	CDH23	191.262	0.687273	0.229552	2.99397	0.00275372	0.029717
ENST00000374517	ENSG00000136810	TXN	8536.24	0.687056	0.162124	4.23786	2.25664e-05	0.000525425
ENST00000373884	ENSG00000158156	XKR8	379.887	0.687004	0.153498	4.47566	7.61755e-06	0.000202791
ENST00000300952	ENSG00000167470	MIDN	1813.84	0.685346	0.165964	4.12948	3.63583e-05	0.000794876
ENST00000519728	ENSG00000254087	LYN	4837.37	0.685091	0.105371	6.50172	7.9405e-11	6.06093e-09
ENST00000381237	ENSG00000104635	SLC39A14	531.428	0.684317	0.143901	4.75547	1.97986e-06	6.1444e-05
ENST00000409930	ENSG00000136689	IL1RN	1785.09	0.683725	0.0760695	8.98815	2.51417e-19	4.8819e-17
ENST00000264444	ENSG00000059728	MXD1	1837.23	0.68279	0.0682149	10.0094	1.38602e-23	4.02339e-21
ENST00000368209	ENSG00000143321	HDGF	900.274	0.682776	0.225782	3.02405	0.00249413	0.0274202
ENST00000395633	ENSG00000099624	ATP5F1D	727.37	0.682722	0.130891	5.21596	1.82863e-07	7.25927e-06
ENST00000621469	ENSG00000114738	MAPKAPK3	1158.92	0.682699	0.176873	3.85983	0.000113465	0.00212427
ENST00000287468	ENSG00000156860	FBRS	1103.45	0.681698	0.236433	2.88326	0.00393578	0.0392526
ENST00000615497	ENSG00000065882	TBC1D1	751.24	0.681603	0.168011	4.05689	4.97309e-05	0.00104854
ENST00000391851	ENSG00000126457	PRMT1	1201.78	0.681505	0.186879	3.64678	0.000265549	0.00436951
ENST00000342879	ENSG00000089327	FXYD5	336.689	0.681353	0.152921	4.4556	8.36582e-06	0.000219659
ENST00000398598	ENSG00000157601	MX1	1022.2	0.681292	0.121416	5.61122	2.00901e-08	9.81884e-07
ENST00000548470	ENSG00000167553	TUBA1C	2830.47	0.680864	0.0871552	7.81209	5.62476e-15	7.29771e-13
ENST00000229329	ENSG00000111726	CMAS	2194.28	0.680805	0.113836	5.98058	2.22345e-09	1.32293e-07
ENST00000615922	ENSG00000163378	EOGT	785.436	0.680701	0.146868	4.63479	3.57296e-06	0.00010356
ENST00000417314	ENSG00000163376	KBTBD8	660.892	0.680559	0.118203	5.75753	8.53538e-09	4.50486e-07
ENST00000638716	ENSG00000153187	HNRNPU	1320.35	0.680174	0.205558	3.30891	0.000936597	0.0124784
ENST00000310271	ENSG00000023330	ALAS1	1316.25	0.680108	0.198569	3.42504	0.000614711	0.00881076
ENST00000357714	ENSG00000117335	CD46	1222.37	0.679152	0.237914	2.85461	0.004309	0.0422491
ENST00000490673	ENSG00000054277	OPN3	349.742	0.678198	0.196023	3.45979	0.0005406	0.00795045
ENST00000544123	ENSG00000082397	EPB41L3	507.595	0.67804	0.171928	3.94373	8.02225e-05	0.00158425
ENST00000397763	ENSG00000142173	COL6A2	1297.4	0.677802	0.0951706	7.12197	1.06394e-12	1.0959e-10
ENST00000342935	ENSG00000085117	CD82	293.404	0.677347	0.229075	2.95688	0.00310773	0.0325473
ENST00000361483	ENSG00000198324	PHETA1	422.144	0.676138	0.204323	3.30916	0.000935766	0.0124702
ENST00000441793	ENSG00000204463	BAG6	412.776	0.67476	0.12888	5.23556	1.64484e-07	6.61112e-06
ENST00000438980	ENSG00000173264	GPR137	392.893	0.673642	0.239779	2.80943	0.00496295	0.0470944
ENST00000227880	ENSG00000110446	SLC15A3	2396.75	0.673467	0.0996432	6.75878	1.39156e-11	1.20453e-09
ENST00000309585	ENSG00000013563	DNASE1L1	1317.05	0.672711	0.206886	3.2516	0.00114757	0.0146606
ENST00000367055	ENSG00000112096	SOD2	7113.84	0.672658	0.0648626	10.3705	3.37708e-25	1.14177e-22
ENST00000559465	ENSG00000103855	CD276	4465.48	0.672521	0.0597864	11.2487	2.34993e-29	1.05519e-26
ENST00000316937	ENSG00000146826	MAP11	293.425	0.672004	0.193493	3.47302	0.000514642	0.0076236
ENST00000358666	ENSG00000198258	UBL5	191.562	0.671857	0.198122	3.39113	0.00069604	0.00977176
ENST00000630147	ENSG00000197694	SPTAN1	543.304	0.671583	0.230695	2.91113	0.00360125	0.0365247
ENST00000370608	ENSG00000153898	MCOLN2	414.098	0.671553	0.191988	3.49789	0.000468956	0.0070412
ENST00000441730	ENSG00000096070	BRPF3	323.167	0.671101	0.153388	4.37518	1.21335e-05	0.000306123
ENST00000361866	ENSG00000142156	COL6A1	9622.2	0.670623	0.139897	4.79371	1.63727e-06	5.20772e-05
ENST00000487938	ENSG00000026025	VIM	1653.14	0.669453	0.120518	5.5548	2.77935e-08	1.32131e-06
ENST00000577222	ENSG00000130255	RPL36	393.867	0.668965	0.159006	4.20718	2.58574e-05	0.000591397
ENST00000320225	ENSG00000205937	RNPS1	596.479	0.668428	0.176446	3.78829	0.000151687	0.00270925
ENST00000342558	ENSG00000107758	PPP3CB	152.656	0.668419	0.233328	2.86472	0.00417382	0.0411918
ENST00000497075	ENSG00000154518	ATP5MC3	1507.69	0.667621	0.118466	5.63553	1.74525e-08	8.62512e-07
ENST00000316149	ENSG00000123545	NDUFAF4	225.919	0.667315	0.206942	3.22465	0.00126127	0.0157936
ENST00000396591	ENSG00000145740	SLC30A5	2314.78	0.667315	0.101007	6.60665	3.93118e-11	3.16898e-09
ENST00000561086	ENSG00000140575	IQGAP1	3408.87	0.667115	0.0862006	7.7391	1.0012e-14	1.27594e-12
ENST00000265631	ENSG00000004864	SLC25A13	924.657	0.66687	0.103735	6.42862	1.28767e-10	9.53735e-09
ENST00000360472	ENSG00000162734	PEA15	13661.6	0.666722	0.0505991	13.1766	1.19723e-39	8.82205e-37
ENST00000438351	ENSG00000258227	CLEC5A	206.026	0.66657	0.196351	3.39479	0.000686803	0.0096657
ENST00000237642	ENSG00000118804	STBD1	246.687	0.666164	0.187635	3.55032	0.000384762	0.00595759
ENST00000382151	ENSG00000241878	PISD	518.397	0.665963	0.189185	3.52017	0.000431265	0.00656272
ENST00000293379	ENSG00000161638	ITGA5	7826.53	0.665846	0.0624197	10.6672	1.44872e-26	5.44228e-24
ENST00000340384	ENSG00000188229	TUBB4B	6585.1	0.665607	0.10697	6.22239	4.89626e-10	3.24963e-08
ENST00000534719	ENSG00000167996	FTH1	5312.72	0.665373	0.142202	4.67906	2.88192e-06	8.54701e-05
ENST00000216254	ENSG00000100412	ACO2	10773.2	0.665104	0.0842593	7.89354	2.93737e-15	3.91713e-13
ENST00000311852	ENSG00000157227	MMP14	26806.7	0.664785	0.0997743	6.66289	2.68498e-11	2.20775e-09
ENST00000374050	ENSG00000136888	ATP6V1G1	5098.84	0.664677	0.0687337	9.67033	4.03067e-22	1.02963e-19
ENST00000610008	ENSG00000272711	AC019069.1	121.236	0.664422	0.230164	2.88673	0.00389262	0.0389081
ENST00000376237	ENSG00000204525	HLA-C	1193.5	0.664318	0.205212	3.23723	0.00120695	0.0152664
ENST00000342350	ENSG00000172992	DCAKD	173.936	0.66346	0.218552	3.03572	0.00239966	0.0265542
ENST00000420267	ENSG00000131368	MRPS25	208.375	0.663315	0.202463	3.27623	0.00105205	0.0137145
ENST00000422459	ENSG00000224397	SMIM25	521.509	0.663312	0.125117	5.30153	1.14834e-07	4.80014e-06
ENST00000646825	ENSG00000114423	CBLB	600.904	0.663297	0.148782	4.45819	8.26547e-06	0.000217223
ENST00000562057	ENSG00000166145	SPINT1	1302.19	0.663031	0.133299	4.97402	6.55774e-07	2.30951e-05
ENST00000590514	ENSG00000092931	MFSD11	802.994	0.662558	0.18609	3.56041	0.000370282	0.00576444
ENST00000424843	ENSG00000147650	LRP12	721.795	0.662145	0.152036	4.3552	1.32948e-05	0.000331223
ENST00000394684	ENSG00000164023	SGMS2	691.34	0.662134	0.205752	3.21811	0.00129037	0.016067
ENST00000411732	ENSG00000122877	EGR2	451.036	0.661477	0.230162	2.87397	0.00405349	0.0402311
ENST00000590151	ENSG00000131473	ACLY	1489.94	0.661414	0.21751	3.04085	0.00235911	0.0261963
ENST00000369489	ENSG00000116815	CD58	1254.08	0.661125	0.153968	4.29391	1.75552e-05	0.000421647
ENST00000495374	ENSG00000155363	MOV10	180.47	0.661058	0.226922	2.91314	0.00357809	0.0363295
ENST00000430490	ENSG00000091073	DTX2	555.033	0.660494	0.193888	3.40658	0.000657829	0.00932643
ENST00000280979	ENSG00000151320	AKAP6	1667.08	0.660286	0.0942918	7.00259	2.51276e-12	2.41915e-10
ENST00000644495	ENSG00000110911	SLC11A2	667.212	0.660053	0.123526	5.34344	9.12015e-08	3.89443e-06
ENST00000512744	ENSG00000004399	PLXND1	3475.16	0.659943	0.105724	6.24213	4.31651e-10	2.9017e-08
ENST00000374436	ENSG00000242372	EIF6	433.922	0.659592	0.146394	4.5056	6.61864e-06	0.000179356
ENST00000548270	ENSG00000186076	AC012085.1	404.507	0.658356	0.196859	3.3443	0.000824901	0.0112271
ENST00000292433	ENSG00000160888	IER2	587.309	0.658342	0.146834	4.48358	7.3402e-06	0.000196226
ENST00000549701	ENSG00000087470	DNM1L	424.579	0.657753	0.164309	4.00314	6.25079e-05	0.00127582
ENST00000440180	ENSG00000003402	CFLAR	306.208	0.657595	0.227719	2.88775	0.00388009	0.0388185
ENST00000565990	ENSG00000189091	SF3B3	380.794	0.656106	0.170435	3.84959	0.000118318	0.00220364
ENST00000579854	ENSG00000169718	DUS1L	130.51	0.656024	0.233684	2.80731	0.00499575	0.0472963
ENST00000216410	ENSG00000100522	GNPNAT1	529.856	0.655907	0.172387	3.80486	0.000141887	0.00256691
ENST00000466525	ENSG00000111640	GAPDH	532.805	0.655752	0.163057	4.02162	5.78003e-05	0.00119411
ENST00000526451	ENSG00000175376	EIF1AD	282.151	0.654976	0.210286	3.11469	0.00184136	0.0214027
ENST00000579456	ENSG00000141367	CLTC	2022.08	0.654395	0.114425	5.71896	1.07178e-08	5.56974e-07
ENST00000582743	ENSG00000141526	SLC16A3	13327.3	0.654204	0.103581	6.31584	2.68696e-10	1.88107e-08
ENST00000413507	ENSG00000103642	LACTB	356.037	0.654173	0.143518	4.55813	5.16108e-06	0.00014386
ENST00000395067	ENSG00000066697	MSANTD3	834.816	0.65417	0.111144	5.88577	3.96193e-09	2.25909e-07
ENST00000521569	ENSG00000113140	SPARC	4092.82	0.654003	0.127988	5.10989	3.22349e-07	1.21173e-05
ENST00000356126	ENSG00000197170	PSMD12	614.422	0.653517	0.180457	3.62145	0.000292951	0.0047365
ENST00000355280	ENSG00000141503	MINK1	3641.6	0.6532	0.150399	4.34311	1.40479e-05	0.000347425
ENST00000583848	ENSG00000072778	ACADVL	541.382	0.653117	0.17448	3.74322	0.000181679	0.00316842
ENST00000601048	ENSG00000178980	SELENOW	1271.19	0.652848	0.0785415	8.31214	9.39921e-17	1.46404e-14
ENST00000536452	ENSG00000162144	CYB561A3	1820.29	0.652775	0.149055	4.37941	1.18999e-05	0.000300907
ENST00000307630	ENSG00000170027	YWHAG	11700.8	0.6525	0.0576789	11.3126	1.13618e-29	5.26639e-27
ENST00000621533	ENSG00000146457	WTAP	852.084	0.652223	0.111138	5.86858	4.39533e-09	2.47916e-07
ENST00000485827	ENSG00000196656	AC004057.1	161.226	0.652145	0.209321	3.11552	0.00183622	0.0213641
ENST00000645742	ENSG00000197912	SPG7	418.03	0.651736	0.187281	3.47999	0.00050144	0.00745879
ENST00000366932	ENSG00000067533	RRP15	258.986	0.651515	0.18042	3.61111	0.000304891	0.0048984
ENST00000343242	ENSG00000198517	MAFK	1306.83	0.650575	0.131535	4.94602	7.57457e-07	2.62737e-05
ENST00000617516	ENSG00000276023	DUSP14	1059.29	0.650556	0.126896	5.12669	2.94885e-07	1.11947e-05
ENST00000219281	ENSG00000103005	USB1	1443.48	0.649226	0.089267	7.27285	3.51971e-13	3.80977e-11
ENST00000378853	ENSG00000175756	AURKAIP1	449.358	0.648399	0.223886	2.89611	0.00377822	0.0380177
ENST00000510283	ENSG00000008294	SPAG9	824.296	0.648359	0.113536	5.7106	1.1258e-08	5.81893e-07
ENST00000488858	ENSG00000162734	PEA15	975.205	0.648179	0.204808	3.16482	0.00155179	0.0186085
ENST00000587797	ENSG00000033627	ATP6V0A1	615.948	0.647995	0.180561	3.58879	0.000332213	0.00527757
ENST00000334047	ENSG00000117525	F3	1965	0.646785	0.109035	5.9319	2.99447e-09	1.74201e-07
ENST00000557457	ENSG00000185567	AHNAK2	509.504	0.64621	0.121504	5.31842	1.0467e-07	4.4009e-06
ENST00000615073	ENSG00000161091	MFSD12	836.98	0.645498	0.144185	4.47686	7.57486e-06	0.000201748
ENST00000326577	ENSG00000006327	TNFRSF12A	868.78	0.645335	0.142285	4.53551	5.74642e-06	0.000158105
ENST00000476586	ENSG00000068878	PSME4	308.508	0.645327	0.197436	3.26853	0.00108107	0.0140063
ENST00000554237	ENSG00000071246	VASH1	237.689	0.644717	0.171113	3.76778	0.000164707	0.00291194
ENST00000423262	ENSG00000100364	KIAA0930	2783.47	0.644131	0.117006	5.5051	3.68952e-08	1.71292e-06
ENST00000404933	ENSG00000102172	SMS	5985.41	0.643823	0.101964	6.3142	2.71562e-10	1.89882e-08
ENST00000407693	ENSG00000106853	PTGR1	533.631	0.643523	0.159372	4.03786	5.39418e-05	0.00112549
ENST00000274562	ENSG00000133706	LARS1	414.741	0.64348	0.154876	4.1548	3.25573e-05	0.000719716
ENST00000510038	ENSG00000113648	MACROH2A1	555.876	0.643382	0.182967	3.51639	0.000437462	0.00664779
ENST00000261741	ENSG00000122965	RBM19	594.915	0.642998	0.156561	4.107	4.0083e-05	0.000865769
ENST00000511829	ENSG00000039319	ZFYVE16	1183.87	0.642553	0.160794	3.99613	6.43877e-05	0.00130722
ENST00000360242	ENSG00000150636	CCDC102B	284.2	0.642427	0.208693	3.07833	0.00208163	0.0236637
ENST00000596032	ENSG00000269378	AC022149.1	750.43	0.642347	0.179089	3.58674	0.000334835	0.00531085
ENST00000437704	ENSG00000115896	PLCL1	868.699	0.64188	0.160413	4.00143	6.29611e-05	0.00128416
ENST00000311601	ENSG00000174705	SH3PXD2B	4861.5	0.641862	0.0938797	6.83707	8.08306e-12	7.23648e-10
ENST00000594086	ENSG00000269446	AC006967.3	601.621	0.641646	0.122826	5.22403	1.75072e-07	6.98296e-06
ENST00000436063	ENSG00000067334	DNTTIP2	540.836	0.640473	0.157897	4.05628	4.98607e-05	0.00105051
ENST00000528097	ENSG00000177156	TALDO1	1800.93	0.640363	0.209442	3.05748	0.00223209	0.0250374
ENST00000336458	ENSG00000132507	EIF5A	6262.49	0.639736	0.091081	7.02381	2.15893e-12	2.11032e-10
ENST00000374163	ENSG00000117676	RPS6KA1	2072.2	0.639731	0.17686	3.61715	0.000297863	0.00480224
ENST00000356978	ENSG00000198668	CALM1	6397.62	0.639696	0.0637016	10.0421	9.95511e-24	2.93426e-21
ENST00000278175	ENSG00000148926	ADM	591.732	0.639642	0.127191	5.02897	4.93115e-07	1.77806e-05
ENST00000431664	ENSG00000079332	SAR1A	720.167	0.639137	0.179106	3.56849	0.000359045	0.00561842
ENST00000075120	ENSG00000059804	SLC2A3	2486.8	0.639102	0.103332	6.18495	6.21229e-10	4.0947e-08
ENST00000253413	ENSG00000131100	ATP6V1E1	8362.91	0.638464	0.112893	5.6555	1.55394e-08	7.73952e-07
ENST00000394199	ENSG00000119408	NEK6	1027.27	0.638424	0.196112	3.25541	0.00113227	0.0145106
ENST00000215375	ENSG00000099624	ATP5F1D	334.524	0.638197	0.172156	3.70708	0.000209665	0.00358012
ENST00000520222	ENSG00000250479	CHCHD10	999.474	0.637964	0.1112	5.73707	9.63296e-09	5.03789e-07
ENST00000544915	ENSG00000029153	ARNTL2	445.763	0.637902	0.148399	4.29855	1.7192e-05	0.000414322
ENST00000371621	ENSG00000196396	PTPN1	3797.21	0.637852	0.0896813	7.11243	1.14021e-12	1.17026e-10
ENST00000216840	ENSG00000100949	RABGGTA	799.536	0.637777	0.133154	4.78975	1.66986e-06	5.2938e-05
ENST00000221452	ENSG00000104856	RELB	817.507	0.637635	0.18796	3.3924	0.00069283	0.00973859
ENST00000435366	ENSG00000126005	MMP24OS	440.539	0.63762	0.162489	3.92409	8.7059e-05	0.00169162
ENST00000264954	ENSG00000109519	GRPEL1	633.354	0.637554	0.143391	4.44625	8.73828e-06	0.000228188
ENST00000578527	ENSG00000154217	PITPNC1	244.902	0.637514	0.183199	3.47989	0.000501622	0.00745957
ENST00000216968	ENSG00000101000	PROCR	355.119	0.637161	0.16354	3.89606	9.77706e-05	0.00187315
ENST00000397528	ENSG00000155465	SLC7A7	2910.43	0.636917	0.185174	3.43955	0.000582673	0.0084442
ENST00000301738	ENSG00000167977	KCTD5	1452.49	0.636535	0.0788494	8.07279	6.87083e-16	9.7029e-14
ENST00000317361	ENSG00000015475	BID	152.157	0.636277	0.202403	3.14362	0.00166874	0.0197148
ENST00000618548	ENSG00000140479	PCSK6	990.399	0.636275	0.196336	3.24074	0.00119221	0.0151233
ENST00000402029	ENSG00000128626	MRPS12	333.37	0.636109	0.176327	3.60756	0.000309091	0.00495546
ENST00000334828	ENSG00000171314	PGAM1	17333.6	0.636069	0.050095	12.6973	6.12372e-37	4.0456e-34
ENST00000295240	ENSG00000163093	BBS5	320.43	0.635547	0.198776	3.19731	0.00138718	0.0170035
ENST00000350878	ENSG00000071054	MAP4K4	1026.55	0.635407	0.120211	5.28579	1.25166e-07	5.19052e-06
ENST00000378026	ENSG00000136026	CKAP4	2338.17	0.635383	0.0652932	9.73122	2.2191e-22	5.82397e-20
ENST00000470827	ENSG00000125037	EMC3	358.103	0.635175	0.213183	2.97948	0.00288734	0.0307948
ENST00000366592	ENSG00000077585	GPR137B	4119.75	0.635019	0.0711763	8.92178	4.58863e-19	8.73299e-17
ENST00000357198	ENSG00000146094	DOK3	908.061	0.634141	0.220108	2.88105	0.00396356	0.0394905
ENST00000566157	ENSG00000087263	OGFOD1	344.868	0.634087	0.209162	3.03156	0.0024329	0.0268343
ENST00000312046	ENSG00000164830	OXR1	1824.93	0.633885	0.144993	4.37183	1.23211e-05	0.000309919
ENST00000493901	ENSG00000142733	MAP3K6	283.205	0.633865	0.167041	3.79465	0.000147849	0.00265473
ENST00000378474	ENSG00000165175	MID1IP1	926.412	0.633788	0.222939	2.84287	0.00447086	0.0433774
ENST00000367145	ENSG00000158715	SLC45A3	298.501	0.633519	0.183859	3.44567	0.000569638	0.00828483
ENST00000219919	ENSG00000103569	AQP9	2789.04	0.633231	0.0852803	7.42529	1.12533e-13	1.28078e-11
ENST00000393196	ENSG00000239672	NME1	1220.64	0.633067	0.121975	5.19012	2.10159e-07	8.25076e-06
ENST00000245932	ENSG00000125753	VASP	6449.65	0.633032	0.195435	3.23909	0.00119913	0.0151893
ENST00000559386	ENSG00000140374	ETFA	375.994	0.632863	0.146726	4.31324	1.60877e-05	0.000391305
ENST00000254323	ENSG00000132003	ZSWIM4	497.777	0.632663	0.212352	2.97932	0.00288892	0.0308026
ENST00000369817	ENSG00000147403	RPL10	366.164	0.632539	0.183442	3.44816	0.000564414	0.00822939
ENST00000379384	ENSG00000136404	TM6SF1	625.036	0.632071	0.174618	3.61972	0.000294918	0.00476143
ENST00000337392	ENSG00000104853	CLPTM1	5763.93	0.630803	0.139873	4.50984	6.48769e-06	0.000176139
ENST00000397071	ENSG00000187630	DHRS4L2	765.868	0.630517	0.147664	4.26995	1.95521e-05	0.000463031
ENST00000301264	ENSG00000167657	DAPK3	582.663	0.630038	0.168306	3.7434	0.000181546	0.00316773
ENST00000315757	ENSG00000137809	ITGA11	244.046	0.628985	0.19391	3.24369	0.00117992	0.0150005
ENST00000619360	ENSG00000146232	NFKBIE	2489.67	0.628771	0.0931893	6.74724	1.5068e-11	1.28876e-09
ENST00000413382	ENSG00000041357	PSMA4	340.802	0.628728	0.208587	3.01422	0.0025764	0.0281309
ENST00000620440	ENSG00000185164	NOMO2	1619.3	0.628711	0.149894	4.19436	2.73645e-05	0.000621169
ENST00000367558	ENSG00000143333	RGS16	340.792	0.628264	0.1588	3.95632	7.61129e-05	0.00151163
ENST00000504689	ENSG00000004399	PLXND1	395.805	0.628207	0.198362	3.16697	0.00154038	0.0185181
ENST00000581312	ENSG00000264522	OTUD7B	306.311	0.627856	0.179276	3.50218	0.00046147	0.00695058
ENST00000225655	ENSG00000108518	PFN1	28996.5	0.627698	0.066234	9.47698	2.6176e-21	6.26871e-19
ENST00000378165	ENSG00000152465	NMT2	743.319	0.627515	0.117728	5.3302	9.8107e-08	4.16455e-06
ENST00000620528	ENSG00000280071	GATD3B	1902.77	0.626793	0.15957	3.92801	8.56509e-05	0.0016699
ENST00000453419	ENSG00000085514	PILRA	293.247	0.626656	0.180794	3.46613	0.000528015	0.00779158
ENST00000473624	ENSG00000075275	CELSR1	470.505	0.626208	0.141843	4.41481	1.011e-05	0.000261043
ENST00000373095	ENSG00000167106	FAM102A	739.562	0.626065	0.179846	3.48111	0.000499341	0.00743335
ENST00000571368	ENSG00000132382	MYBBP1A	175.866	0.625726	0.204402	3.06125	0.00220418	0.0248017
ENST00000319017	ENSG00000178537	SLC25A20	1258.49	0.625434	0.110808	5.64428	1.65869e-08	8.22563e-07
ENST00000378198	ENSG00000111802	TDP2	7548.35	0.625314	0.0810204	7.71798	1.18184e-14	1.49292e-12
ENST00000556691	ENSG00000165525	NEMF	437.796	0.625207	0.221948	2.81691	0.00484882	0.0462634
ENST00000367536	ENSG00000116701	NCF2	10734.2	0.625101	0.100659	6.21011	5.29486e-10	3.51012e-08
ENST00000198536	ENSG00000085514	PILRA	3978.02	0.62477	0.0849174	7.35739	1.87547e-13	2.08904e-11
ENST00000280987	ENSG00000151327	FAM177A1	349.067	0.624339	0.176976	3.52782	0.00041899	0.00639285
ENST00000343744	ENSG00000162390	ACOT11	733.547	0.624254	0.153429	4.06867	4.72819e-05	0.00100205
ENST00000591776	ENSG00000173812	EIF1	5055.91	0.624067	0.107498	5.80537	6.42236e-09	3.48896e-07
ENST00000587994	ENSG00000167315	ACAA2	2787.91	0.623626	0.0901329	6.91896	4.54987e-12	4.21109e-10
ENST00000323798	ENSG00000104812	GYS1	1673.27	0.623574	0.115042	5.4204	5.94661e-08	2.63116e-06
ENST00000611716	ENSG00000140479	PCSK6	1049.86	0.62345	0.201767	3.08995	0.00200191	0.0228842
ENST00000581858	ENSG00000177731	FLII	633.946	0.623122	0.142631	4.36876	1.24955e-05	0.000313759
ENST00000411850	ENSG00000100284	TOM1	724.216	0.622719	0.162778	3.82557	0.000130468	0.00238892
ENST00000401827	ENSG00000205268	PDE7A	631.43	0.622533	0.131414	4.73718	2.16711e-06	6.65367e-05
ENST00000427575	ENSG00000129932	DOHH	235.636	0.622395	0.222074	2.80264	0.00506857	0.0477538
ENST00000426997	ENSG00000237651	C2orf74	345.497	0.622245	0.172736	3.6023	0.000315414	0.00504698
ENST00000580974	ENSG00000154217	PITPNC1	501.31	0.622113	0.159021	3.91215	9.14786e-05	0.00176734
ENST00000377658	ENSG00000162413	KLHL21	1828.09	0.621297	0.0921748	6.74042	1.57925e-11	1.34672e-09
ENST00000610322	ENSG00000274523	RCC1L	1356.15	0.62114	0.0884617	7.02157	2.19386e-12	2.14082e-10
ENST00000490414	ENSG00000158869	FCER1G	1775.39	0.62102	0.120468	5.15506	2.53551e-07	9.7675e-06
ENST00000447513	ENSG00000157911	PEX10	352.806	0.620973	0.172237	3.60534	0.00031175	0.0049939
ENST00000001008	ENSG00000004478	FKBP4	1666.74	0.620811	0.0844221	7.35366	1.92858e-13	2.14404e-11
ENST00000590168	ENSG00000129667	RHBDF2	1001.78	0.62028	0.158654	3.90964	9.24335e-05	0.00178219
ENST00000392583	ENSG00000111335	OAS2	915.055	0.620091	0.132109	4.6938	2.6818e-06	8.03173e-05
ENST00000171111	ENSG00000079999	KEAP1	1270.72	0.61988	0.204218	3.03539	0.00240222	0.0265775
ENST00000614830	ENSG00000048162	NOP16	261.175	0.619871	0.213566	2.90248	0.00370218	0.0373761
ENST00000438552	ENSG00000125835	SNRPB	691.086	0.618966	0.187879	3.29449	0.000986013	0.0130138
ENST00000260130	ENSG00000137575	SDCBP	17772.8	0.61895	0.147079	4.20827	2.57332e-05	0.000589259
ENST00000187830	ENSG00000073008	PVR	539.094	0.618543	0.136693	4.52505	6.0381e-06	0.000164789
ENST00000493278	ENSG00000128595	CALU	447.13	0.618387	0.184875	3.3449	0.000823135	0.0112084
ENST00000537307	ENSG00000110446	SLC15A3	2177.35	0.617593	0.10689	5.77782	7.56728e-09	4.05223e-07
ENST00000546072	ENSG00000111790	FGFR1OP2	332.265	0.616541	0.194626	3.16783	0.00153584	0.0184673
ENST00000439247	ENSG00000197136	PCNX3	607.519	0.616473	0.218409	2.82256	0.00476424	0.0456535
ENST00000499869	ENSG00000071127	WDR1	15399.6	0.616445	0.0667052	9.24133	2.43442e-20	5.18224e-18
ENST00000471286	ENSG00000158714	SLAMF8	396.251	0.616426	0.190337	3.2386	0.0012012	0.0152004
ENST00000417626	ENSG00000214706	IFRD2	522.892	0.616255	0.180679	3.41076	0.000647817	0.00921632
ENST00000228251	ENSG00000060138	YBX3	1359.92	0.615896	0.170035	3.62218	0.000292135	0.00472713
ENST00000340344	ENSG00000160194	NDUFV3	392.308	0.614969	0.175115	3.5118	0.000445088	0.00674273
ENST00000360258	ENSG00000170854	RIOX2	223.586	0.614651	0.208539	2.94742	0.00320434	0.0333586
ENST00000515795	ENSG00000177706	FAM20C	3006.39	0.614568	0.10009	6.14015	8.2442e-10	5.31215e-08
ENST00000437293	ENSG00000164924	YWHAZ	587.216	0.61371	0.166183	3.69298	0.00022164	0.00374676
ENST00000397061	ENSG00000213965	NUDT19	650.78	0.613666	0.130894	4.68828	2.75511e-06	8.20906e-05
ENST00000536491	ENSG00000110446	SLC15A3	2873.69	0.613414	0.165616	3.70383	0.000212366	0.00362046
ENST00000379470	ENSG00000165271	NOL6	324.078	0.613257	0.219407	2.79506	0.00518901	0.0486055
ENST00000442997	ENSG00000187134	AKR1C1	698.843	0.613178	0.164859	3.71942	0.000199683	0.00344137
ENST00000227868	ENSG00000110435	PDHX	949.581	0.612737	0.108249	5.66044	1.50986e-08	7.54616e-07
ENST00000002596	ENSG00000002587	HS3ST1	902.885	0.612491	0.128327	4.77289	1.81603e-06	5.70059e-05
ENST00000263645	ENSG00000110651	CD81	11398.1	0.612427	0.155769	3.93163	8.43733e-05	0.00164891
ENST00000326956	ENSG00000157216	SSBP3	901.989	0.61222	0.140054	4.37131	1.23502e-05	0.000310517
ENST00000442506	ENSG00000151779	NBAS	291.177	0.612149	0.159075	3.84819	0.000118995	0.00221268
ENST00000264995	ENSG00000114686	MRPL3	1445.63	0.612126	0.0938678	6.52115	6.97704e-11	5.36113e-09
ENST00000463972	ENSG00000112473	SLC39A7	491.383	0.610765	0.164177	3.72017	0.000199088	0.00343317
ENST00000450214	ENSG00000127314	RAP1B	392.381	0.609575	0.209783	2.90573	0.00366394	0.0370559
ENST00000532872	ENSG00000149273	RPS3	2148.47	0.608913	0.145871	4.17434	2.98855e-05	0.000669408
ENST00000394950	ENSG00000103507	BCKDK	612.698	0.608629	0.118434	5.13895	2.76272e-07	1.05298e-05
ENST00000392334	ENSG00000141551	CSNK1D	961.374	0.608586	0.160374	3.7948	0.000147761	0.00265397
ENST00000368232	ENSG00000160818	GPATCH4	458.673	0.60833	0.151323	4.02007	5.8181e-05	0.00119986
ENST00000306107	ENSG00000170017	ALCAM	7148.68	0.608235	0.0772355	7.87508	3.4053e-15	4.50975e-13
ENST00000611607	ENSG00000128609	NDUFA5	610.397	0.608235	0.14083	4.31892	1.56792e-05	0.000382503
ENST00000378538	ENSG00000066336	SPI1	11134.1	0.608048	0.158921	3.82611	0.000130183	0.00238673
ENST00000221086	ENSG00000104643	MTMR9	505.43	0.607499	0.119435	5.08645	3.6482e-07	1.35894e-05
ENST00000380872	ENSG00000187134	AKR1C1	608.807	0.6071	0.136581	4.44499	8.78951e-06	0.000229422
ENST00000524552	ENSG00000109971	HSPA8	727.253	0.606812	0.193314	3.139	0.00169524	0.0199785
ENST00000568606	ENSG00000137767	SQOR	702.36	0.60664	0.188488	3.21845	0.00128887	0.0160518
ENST00000393190	ENSG00000243678	NME2	890.218	0.606403	0.126684	4.78672	1.69525e-06	5.35659e-05
ENST00000348502	ENSG00000068366	ACSL4	924.911	0.606295	0.213125	2.84479	0.00444405	0.043195
ENST00000249209	ENSG00000128463	EMC4	199.838	0.606238	0.205442	2.9509	0.00316854	0.0330452
ENST00000396253	ENSG00000110756	HPS5	1210.81	0.606116	0.129487	4.68091	2.85605e-06	8.48343e-05
ENST00000254806	ENSG00000132471	WBP2	5954	0.605246	0.149123	4.05869	4.93491e-05	0.00104088
ENST00000663163	ENSG00000215861	AC245297.1	510.455	0.604598	0.157936	3.82812	0.000129128	0.00236966
ENST00000355937	ENSG00000101166	PRELID3B	1124.56	0.604466	0.129481	4.66838	3.03578e-06	8.97092e-05
ENST00000371281	ENSG00000243725	TTC4	554.029	0.604388	0.183689	3.29027	0.0010009	0.0131793
ENST00000556647	ENSG00000100650	SRSF5	404.855	0.604278	0.171967	3.51391	0.000441559	0.00669456
ENST00000221138	ENSG00000104695	PPP2CB	2796.62	0.604099	0.0659154	9.16477	4.96543e-20	1.02659e-17
ENST00000620767	ENSG00000107140	TESK1	1323.56	0.603786	0.174454	3.46099	0.000538183	0.00792128
ENST00000280612	ENSG00000151012	SLC7A11	8197.46	0.603549	0.108263	5.57484	2.47751e-08	1.19361e-06
ENST00000539310	ENSG00000102024	PLS3	404.549	0.603497	0.182856	3.3004	0.000965473	0.0128008
ENST00000619858	ENSG00000277972	CISD3	356.797	0.60335	0.188285	3.20445	0.00135322	0.0166584
ENST00000569798	ENSG00000149925	ALDOA	2656.1	0.602986	0.150066	4.01815	5.86573e-05	0.00120666
ENST00000355938	ENSG00000159199	ATP5MC1	826.171	0.602621	0.119485	5.0435	4.571e-07	1.6628e-05
ENST00000540225	ENSG00000134202	GSTM3	270.578	0.602095	0.178254	3.37775	0.000730823	0.010151
ENST00000480024	ENSG00000115414	FN1	320.679	0.601945	0.16448	3.65969	0.000252522	0.00418751
ENST00000312584	ENSG00000173530	TNFRSF10D	1245.98	0.601354	0.123889	4.85396	1.21022e-06	3.97931e-05
ENST00000292782	ENSG00000043093	DCUN1D1	678.283	0.601065	0.17689	3.39796	0.000678902	0.00958266
ENST00000506799	ENSG00000123213	NLN	1624.34	0.600583	0.112941	5.31767	1.05104e-07	4.4159e-06
ENST00000493378	ENSG00000168374	ARF4	304.991	0.600455	0.169865	3.53489	0.000407951	0.00625764
ENST00000552695	ENSG00000198855	FICD	520.024	0.600328	0.11726	5.11963	3.0613e-07	1.15757e-05
ENST00000381525	ENSG00000169016	E2F6	310.71	0.600177	0.199757	3.00453	0.00265991	0.0289
ENST00000222005	ENSG00000105401	CDC37	6162	0.599721	0.113973	5.26196	1.42526e-07	5.82632e-06
ENST00000618875	ENSG00000143842	SOX13	542.876	0.599395	0.155019	3.8666	0.000110361	0.0020756
ENST00000549183	ENSG00000167553	TUBA1C	2154.47	0.598646	0.101796	5.88087	4.08118e-09	2.32017e-07
ENST00000170630	ENSG00000077238	IL4R	1687.77	0.598552	0.163678	3.6569	0.000255288	0.00422728
ENST00000571957	ENSG00000129235	TXNDC17	406.737	0.598155	0.147265	4.06176	4.87046e-05	0.00102879
ENST00000393110	ENSG00000115107	STEAP3	1507.72	0.598002	0.103567	5.77405	7.7387e-09	4.12224e-07
ENST00000370664	ENSG00000165886	UBTD1	2336.77	0.597889	0.144192	4.14648	3.37619e-05	0.000743202
ENST00000487577	ENSG00000025708	TYMP	1856.76	0.597192	0.175958	3.39394	0.000688946	0.00969111
ENST00000308508	ENSG00000173546	CSPG4	914.569	0.597166	0.18353	3.25378	0.0011388	0.0145795
ENST00000396332	ENSG00000104972	LILRB1	654.664	0.597031	0.204253	2.92299	0.00346684	0.0354391
ENST00000355415	ENSG00000161091	MFSD12	12355.4	0.596757	0.137563	4.33806	1.43747e-05	0.000354591
ENST00000591871	ENSG00000099800	TIMM13	429.917	0.595939	0.199264	2.99071	0.00278334	0.0299521
ENST00000327471	ENSG00000184887	BTBD6	698.763	0.595754	0.163712	3.63903	0.000273665	0.00448763
ENST00000370310	ENSG00000154511	DIPK1A	509.479	0.594977	0.139338	4.27003	1.9545e-05	0.000463031
ENST00000277459	ENSG00000148331	ASB6	291.678	0.594772	0.166052	3.58183	0.000341197	0.0053919
ENST00000309195	ENSG00000106853	PTGR1	1655.61	0.594343	0.15904	3.73706	0.000186188	0.00323694
ENST00000522919	ENSG00000198363	ASPH	186.228	0.594055	0.190727	3.11469	0.0018414	0.0214027
ENST00000435046	ENSG00000114867	EIF4G1	5456.46	0.593892	0.0957564	6.20211	5.57113e-10	3.68901e-08
ENST00000221930	ENSG00000105329	TGFB1	6281.8	0.59371	0.183071	3.24306	0.00118254	0.0150304
ENST00000504548	ENSG00000179886	TIGD5	220.975	0.59356	0.18305	3.24261	0.00118442	0.015051
ENST00000630839	ENSG00000140740	UQCRC2	580.769	0.593426	0.122553	4.84218	1.28422e-06	4.18197e-05
ENST00000379804	ENSG00000131828	PDHA1	536.674	0.593105	0.147584	4.01875	5.85066e-05	0.0012049
ENST00000509081	ENSG00000138670	RASGEF1B	1785.51	0.592756	0.100687	5.8871	3.93026e-09	2.24325e-07
ENST00000228928	ENSG00000111331	OAS3	1746.36	0.592705	0.126585	4.68226	2.8373e-06	8.43208e-05
ENST00000535296	ENSG00000168003	SLC3A2	238.989	0.592455	0.192304	3.08082	0.00206432	0.0234809
ENST00000303927	ENSG00000170955	CAVIN3	316.109	0.592138	0.16284	3.63632	0.000276557	0.00452473
ENST00000367928	ENSG00000112299	VNN1	2303.02	0.59208	0.0861063	6.87615	6.149e-12	5.59209e-10
ENST00000317551	ENSG00000139624	CERS5	985.542	0.591695	0.107252	5.51685	3.45125e-08	1.61534e-06
ENST00000646411	ENSG00000048707	VPS13D	460.494	0.590525	0.16002	3.69032	0.000223971	0.00377475
ENST00000509696	ENSG00000109519	GRPEL1	306.473	0.59034	0.150207	3.93017	8.48851e-05	0.00165722
ENST00000372755	ENSG00000035403	VCL	3347.67	0.590238	0.0983568	6.00099	1.96122e-09	1.18259e-07
ENST00000645495	ENSG00000137710	RDX	3029.27	0.590163	0.0939094	6.28438	3.29159e-10	2.26301e-08
ENST00000423525	ENSG00000163931	TKT	995.888	0.589629	0.197517	2.9852	0.0028339	0.0303599
ENST00000505330	ENSG00000017260	ATP2C1	1106.63	0.58961	0.123205	4.78559	1.70485e-06	5.38396e-05
ENST00000573992	ENSG00000038358	EDC4	452.603	0.589463	0.203757	2.89298	0.00381606	0.0383179
ENST00000554775	ENSG00000100603	SNW1	528.176	0.589402	0.126698	4.65203	3.28683e-06	9.61393e-05
ENST00000351018	ENSG00000177105	RHOG	6512.78	0.589015	0.134571	4.37698	1.20335e-05	0.000303749
ENST00000376215	ENSG00000148459	PDSS1	291.36	0.588904	0.197115	2.98761	0.00281168	0.03015
ENST00000321233	ENSG00000010244	ZNF207	628.528	0.588498	0.163599	3.59721	0.000321652	0.00512965
ENST00000397625	ENSG00000070495	JMJD6	508.907	0.588402	0.136471	4.31157	1.62099e-05	0.000393945
ENST00000253099	ENSG00000105364	MRPL4	1262.86	0.588066	0.171591	3.42714	0.000609979	0.00876863
ENST00000420104	ENSG00000163466	ARPC2	254.364	0.587911	0.190546	3.08539	0.00203282	0.0231777
ENST00000229332	ENSG00000111729	CLEC4A	1518.44	0.587343	0.1385	4.24076	2.22767e-05	0.000519632
ENST00000434277	ENSG00000167613	LAIR1	1504.01	0.587106	0.158106	3.71337	0.000204517	0.00350577
ENST00000375980	ENSG00000142634	EFHD2	6987.8	0.586821	0.1091	5.37877	7.49977e-08	3.26806e-06
ENST00000409276	ENSG00000115875	SRSF7	714.718	0.586796	0.113359	5.17644	2.2616e-07	8.82468e-06
ENST00000589838	ENSG00000130175	PRKCSH	1590.69	0.586362	0.177031	3.31221	0.00092562	0.0123579
ENST00000643944	ENSG00000185803	SLC52A2	685.481	0.585968	0.128696	4.55311	5.28578e-06	0.000146837
ENST00000492830	ENSG00000159461	AMFR	944.762	0.585774	0.156228	3.74948	0.000177204	0.00310234
ENST00000229239	ENSG00000111640	GAPDH	72169.2	0.585496	0.0699545	8.36967	5.77801e-17	9.19936e-15
ENST00000372285	ENSG00000101017	CD40	1272.21	0.584919	0.114356	5.11489	3.1393e-07	1.18551e-05
ENST00000518068	ENSG00000198363	ASPH	1983.85	0.584589	0.137967	4.23717	2.26352e-05	0.000526499
ENST00000377810	ENSG00000072518	MARK2	613.789	0.584551	0.192697	3.03352	0.0024172	0.0267021
ENST00000265753	ENSG00000106682	EIF4H	910.032	0.583341	0.118994	4.90228	9.47285e-07	3.19895e-05
ENST00000420369	ENSG00000025434	NR1H3	303.484	0.582578	0.145919	3.99248	6.53854e-05	0.00132607
ENST00000237853	ENSG00000118985	ELL2	4599.67	0.582429	0.0849732	6.85426	7.1683e-12	6.45776e-10
ENST00000242786	ENSG00000123146	ADGRE5	997.698	0.582388	0.149552	3.89422	9.85132e-05	0.00188361
ENST00000262958	ENSG00000060558	GNA15	3122.06	0.58211	0.132492	4.39354	1.1152e-05	0.000284371
ENST00000636887	ENSG00000156299	TIAM1	471.858	0.582097	0.196984	2.95505	0.00312618	0.032681
ENST00000302631	ENSG00000116521	SCAMP3	1981.68	0.58198	0.112965	5.15188	2.57894e-07	9.90825e-06
ENST00000259075	ENSG00000136560	TANK	2413.77	0.581351	0.149497	3.88871	0.000100779	0.00191628
ENST00000298289	ENSG00000165502	RPL36AL	2339.14	0.580924	0.110001	5.28109	1.28415e-07	5.30993e-06
ENST00000430421	ENSG00000244482	LILRA6	1066.75	0.580171	0.147014	3.94637	7.93442e-05	0.00156822
ENST00000335181	ENSG00000067225	PKM	80343.9	0.580155	0.0736434	7.87791	3.32915e-15	4.41908e-13
ENST00000368494	ENSG00000153989	NUS1	3697.84	0.580084	0.0697904	8.3118	9.4259e-17	1.46422e-14
ENST00000672073	ENSG00000134575	ACP2	3310.22	0.579603	0.0930562	6.22853	4.70834e-10	3.13577e-08
ENST00000672636	ENSG00000134575	ACP2	3310.22	0.579603	0.0930562	6.22853	4.70834e-10	3.13577e-08
ENST00000381007	ENSG00000197860	SGTB	5208.89	0.579176	0.117134	4.94455	7.63195e-07	2.64409e-05
ENST00000559463	ENSG00000108107	RPL28	2297.16	0.579165	0.205717	2.81535	0.00487244	0.0464349
ENST00000485972	ENSG00000164885	CDK5	733.65	0.578871	0.0980106	5.90621	3.50058e-09	2.01805e-07
ENST00000429220	ENSG00000109917	ZPR1	306.636	0.57873	0.207712	2.78621	0.00533286	0.0496858
ENST00000351328	ENSG00000062485	CS	7333.44	0.578542	0.0494124	11.7084	1.15383e-31	5.76676e-29
ENST00000371269	ENSG00000116133	DHCR24	10974.4	0.578431	0.0610539	9.47411	2.69037e-21	6.41626e-19
ENST00000569622	ENSG00000261740	BOLA2-SMG1P6	265.044	0.577997	0.162275	3.56184	0.000368271	0.00573781
ENST00000361789	ENSG00000198727	MT-CYB	80046.2	0.577985	0.089206	6.47921	9.22023e-11	6.95462e-09
ENST00000394030	ENSG00000114423	CBLB	2316.31	0.577797	0.0804948	7.17807	7.07047e-13	7.40222e-11
ENST00000409174	ENSG00000159399	HK2	3327.4	0.57728	0.206998	2.78883	0.00528995	0.049366
ENST00000376166	ENSG00000136754	ABI1	1384.43	0.577187	0.13662	4.22476	2.392e-05	0.000553027
ENST00000630865	ENSG00000107130	NCS1	549.702	0.576732	0.161605	3.56879	0.000358636	0.00561393
ENST00000335312	ENSG00000186111	PIP5K1C	3396.68	0.575847	0.178307	3.22953	0.00123995	0.0155911
ENST00000565740	ENSG00000170037	CNTROB	245.808	0.575686	0.185564	3.10236	0.00191983	0.0221352
ENST00000636712	ENSG00000197249	SERPINA1	1742.14	0.575651	0.0956364	6.01917	1.75319e-09	1.06181e-07
ENST00000397728	ENSG00000160285	LSS	2912.82	0.575636	0.0779593	7.38381	1.53828e-13	1.73361e-11
ENST00000359530	ENSG00000047249	ATP6V1H	6571.02	0.57527	0.100717	5.71175	1.11823e-08	5.78976e-07
ENST00000520242	ENSG00000154582	ELOC	480.274	0.575186	0.196644	2.92502	0.00344436	0.0352714
ENST00000357485	ENSG00000196843	ARID5A	896.533	0.575052	0.171127	3.36039	0.000778324	0.0106919
ENST00000458033	ENSG00000130429	ARPC1B	1794.72	0.574917	0.147593	3.89529	9.80814e-05	0.00187786
ENST00000616923	ENSG00000001084	GCLC	4027.88	0.574814	0.110501	5.2019	1.97257e-07	7.78145e-06
ENST00000426907	ENSG00000086758	HUWE1	1688.76	0.574481	0.12075	4.75761	1.959e-06	6.08953e-05
ENST00000366903	ENSG00000136630	HLX	720.272	0.574394	0.154418	3.71973	0.000199436	0.00343815
ENST00000627388	ENSG00000140332	TLE3	702.633	0.574091	0.205657	2.7915	0.0052464	0.0490378
ENST00000536334	ENSG00000136754	ABI1	1047.32	0.574037	0.0990517	5.79533	6.81867e-09	3.6903e-07
ENST00000313250	ENSG00000157326	DHRS4	812.404	0.574034	0.117994	4.86493	1.14498e-06	3.78646e-05
ENST00000306730	ENSG00000169857	AVEN	228.818	0.573897	0.177993	3.22427	0.00126294	0.0158077
ENST00000404814	ENSG00000197249	SERPINA1	580.637	0.573839	0.144641	3.96733	7.26822e-05	0.00145354
ENST00000599612	ENSG00000254858	MPV17L2	326.617	0.573694	0.143778	3.99013	6.60371e-05	0.0013374
ENST00000602784	ENSG00000103549	RNF40	329.382	0.573692	0.150276	3.81759	0.000134759	0.00245497
ENST00000317610	ENSG00000115310	RTN4	7317.56	0.573684	0.149732	3.8314	0.000127418	0.00234351
ENST00000320547	ENSG00000130723	PRRC2B	715.058	0.573651	0.123115	4.65948	3.17014e-06	9.34394e-05
ENST00000391742	ENSG00000167613	LAIR1	1128.76	0.573439	0.169708	3.37897	0.000727591	0.0101142
ENST00000648714	ENSG00000160710	ADAR	1572.25	0.57335	0.126343	4.53803	5.67817e-06	0.000156602
ENST00000233121	ENSG00000084764	MAPRE3	361.471	0.573153	0.150154	3.81711	0.000135025	0.00245776
ENST00000397062	ENSG00000116044	NFE2L2	6529.28	0.573079	0.0874497	6.55324	5.63026e-11	4.38489e-09
ENST00000596942	ENSG00000099331	MYO9B	405.776	0.573068	0.192083	2.98344	0.00285025	0.030484
ENST00000356487	ENSG00000105220	GPI	2248.89	0.572715	0.109603	5.22536	1.73816e-07	6.94249e-06
ENST00000415472	ENSG00000106344	RBM28	282.846	0.572474	0.193771	2.95438	0.00313297	0.032746
ENST00000373578	ENSG00000197122	SRC	2106.93	0.572254	0.102406	5.5881	2.29563e-08	1.11064e-06
ENST00000224807	ENSG00000107819	SFXN3	2689.15	0.571901	0.157394	3.63357	0.000279523	0.00455899
ENST00000401406	ENSG00000184076	UQCR10	597.355	0.571449	0.146729	3.89458	9.83676e-05	0.00188149
ENST00000369626	ENSG00000155380	SLC16A1	4265.29	0.570732	0.0544075	10.4899	9.60856e-26	3.32688e-23
ENST00000389879	ENSG00000090061	CCNK	1019.02	0.570666	0.104626	5.45435	4.91533e-08	2.20886e-06
ENST00000667590	ENSG00000231811	AL159166.1	1368.55	0.570592	0.14667	3.89032	0.000100113	0.00190786
ENST00000247161	ENSG00000126767	ELK1	434.955	0.570255	0.170529	3.34404	0.000825687	0.0112348
ENST00000227163	ENSG00000066336	SPI1	2497.89	0.570125	0.121512	4.69192	2.70656e-06	8.07696e-05
ENST00000444191	ENSG00000172534	HCFC1	633.645	0.5699	0.169275	3.36672	0.000760683	0.0104821
ENST00000355346	ENSG00000119185	ITGB1BP1	474.483	0.569707	0.185662	3.06852	0.00215119	0.0242959
ENST00000367287	ENSG00000134375	TIMM17A	2320.12	0.569474	0.110153	5.16983	2.34312e-07	9.10568e-06
ENST00000547773	ENSG00000187109	NAP1L1	647.973	0.568858	0.134438	4.23139	2.32254e-05	0.000539136
ENST00000616174	ENSG00000121579	NAA50	4012.3	0.568735	0.0708986	8.02182	1.04192e-15	1.4361e-13
ENST00000642352	ENSG00000187098	MITF	1962.21	0.568689	0.141944	4.00645	6.16388e-05	0.00126121
ENST00000037869	ENSG00000035141	FAM136A	868.132	0.567996	0.121977	4.65658	3.21505e-06	9.45208e-05
ENST00000369762	ENSG00000071553	ATP6AP1	19768.2	0.567941	0.0577109	9.84114	7.4858e-23	2.03912e-20
ENST00000542652	ENSG00000082397	EPB41L3	4984.97	0.567751	0.129588	4.38119	1.18035e-05	0.000299259
ENST00000340729	ENSG00000162129	CLPB	291.745	0.567334	0.192304	2.95019	0.00317578	0.0331092
ENST00000356025	ENSG00000198053	SIRPA	17762.3	0.566729	0.127339	4.45057	8.56425e-06	0.000224051
ENST00000515007	ENSG00000145685	LHFPL2	19068.5	0.566615	0.0898009	6.30968	2.79608e-10	1.94561e-08
ENST00000372733	ENSG00000124145	SDC4	1457.68	0.566309	0.080583	7.02766	2.1003e-12	2.06354e-10
ENST00000448451	ENSG00000131504	DIAPH1	1250.12	0.56602	0.0979522	5.77853	7.53574e-09	4.04411e-07
ENST00000475834	ENSG00000197081	IGF2R	535.459	0.565978	0.165029	3.42958	0.000604523	0.00870987
ENST00000371656	ENSG00000240849	TMEM189	741.326	0.565963	0.179017	3.1615	0.00156957	0.0187751
ENST00000359866	ENSG00000130311	DDA1	646.934	0.565944	0.156102	3.62546	0.000288444	0.00467794
ENST00000308683	ENSG00000173545	ZNF622	1477.8	0.565282	0.0800643	7.06035	1.66078e-12	1.65147e-10
ENST00000593646	ENSG00000219200	RNASEK	4526.62	0.5647	0.0627941	8.99288	2.40828e-19	4.69215e-17
ENST00000255499	ENSG00000133135	RNF128	1324.3	0.564498	0.107372	5.25739	1.46111e-07	5.9517e-06
ENST00000472174	ENSG00000117410	ATP6V0B	9775.29	0.564306	0.0596843	9.45484	3.23514e-21	7.68358e-19
ENST00000390009	ENSG00000130402	ACTN4	991.828	0.564097	0.184952	3.04996	0.00228872	0.0255628
ENST00000337387	ENSG00000146457	WTAP	1852.97	0.563951	0.107874	5.22785	1.71495e-07	6.85932e-06
ENST00000490922	ENSG00000138867	GUCD1	184.238	0.56394	0.191739	2.94119	0.00326952	0.0338593
ENST00000189444	ENSG00000077150	NFKB2	886.395	0.563838	0.162094	3.47846	0.000504313	0.00748409
ENST00000261070	ENSG00000138495	COX17	663.234	0.563186	0.180378	3.12226	0.00179469	0.0209487
ENST00000302190	ENSG00000169439	SDC2	10636.7	0.562912	0.103178	5.45573	4.87716e-08	2.19686e-06
ENST00000450814	ENSG00000163931	TKT	2766.21	0.56273	0.168329	3.34304	0.000828671	0.0112597
ENST00000361226	ENSG00000198853	RUSC2	1501.75	0.562496	0.184823	3.04342	0.00233902	0.0260236
ENST00000415593	ENSG00000185624	P4HB	3749.15	0.561811	0.142288	3.9484	7.86768e-05	0.00155664
ENST00000320583	ENSG00000197343	ZNF655	560.004	0.561625	0.116669	4.81385	1.48051e-06	4.75385e-05
ENST00000259939	ENSG00000137393	RNF144B	988.319	0.561516	0.133392	4.20951	2.55923e-05	0.000587166
ENST00000232905	ENSG00000114784	EIF1B	1491.66	0.561349	0.101853	5.51137	3.56046e-08	1.6597e-06
ENST00000388968	ENSG00000144381	HSPD1	5726.38	0.561332	0.0937293	5.98886	2.11319e-09	1.26387e-07
ENST00000663383	ENSG00000145050	MANF	458.828	0.561079	0.15987	3.5096	0.000448776	0.00678963
ENST00000652587	ENSG00000131778	CHD1L	354.307	0.560978	0.188178	2.9811	0.00287213	0.0306553
ENST00000278505	ENSG00000149218	ENDOD1	382.757	0.560791	0.14553	3.85344	0.000116469	0.00217202
ENST00000046640	ENSG00000040531	CTNS	1893.69	0.560633	0.117781	4.75994	1.93648e-06	6.02932e-05
ENST00000498288	ENSG00000138031	ADCY3	483.227	0.560584	0.142982	3.92065	8.83101e-05	0.00171361
ENST00000251413	ENSG00000131462	TUBG1	1082.94	0.560532	0.141053	3.97391	7.07024e-05	0.00142087
ENST00000376901	ENSG00000174851	YIF1A	986.824	0.560411	0.121859	4.59884	4.2485e-06	0.000121245
ENST00000304332	ENSG00000113648	MACROH2A1	4580.58	0.56035	0.0936456	5.98373	2.18085e-09	1.30028e-07
ENST00000637255	ENSG00000116641	DOCK7	625.431	0.560245	0.157695	3.55271	0.000381285	0.00591173
ENST00000311189	ENSG00000174775	HRAS	296.908	0.559974	0.157828	3.54801	0.00038816	0.00599728
ENST00000520687	ENSG00000113140	SPARC	24773.9	0.559703	0.0839428	6.66768	2.59885e-11	2.15233e-09
ENST00000416961	ENSG00000175606	TMEM70	390.111	0.559526	0.192207	2.91105	0.00360211	0.0365269
ENST00000395473	ENSG00000168961	LGALS9	6837.51	0.559366	0.134853	4.14796	3.35456e-05	0.000739006
ENST00000640965	ENSG00000082212	ME2	3272.92	0.558479	0.114538	4.87595	1.08289e-06	3.61861e-05
ENST00000380698	ENSG00000170542	SERPINB9	564.503	0.558364	0.126815	4.40298	1.06775e-05	0.000273608
ENST00000399312	ENSG00000243927	MRPS6	1633.5	0.558152	0.115718	4.82337	1.41156e-06	4.54515e-05
ENST00000590156	ENSG00000152234	ATP5F1A	1274.7	0.558128	0.129357	4.31465	1.59857e-05	0.000389321
ENST00000583211	ENSG00000136490	LIMD2	1580.86	0.557811	0.165248	3.3756	0.000736544	0.0102206
ENST00000252622	ENSG00000130332	LSM7	315.81	0.557811	0.156486	3.56461	0.000364393	0.00568972
ENST00000461065	ENSG00000133612	AGAP3	746.512	0.557797	0.118148	4.72118	2.3448e-06	7.11937e-05
ENST00000369583	ENSG00000138166	DUSP5	807.014	0.5577	0.110639	5.04072	4.63778e-07	1.6839e-05
ENST00000359591	ENSG00000197324	LRP10	5942.86	0.557633	0.143373	3.88939	0.000100495	0.0019126
ENST00000533005	ENSG00000110719	TCIRG1	1176.93	0.557409	0.154724	3.6026	0.00031505	0.00504255
ENST00000397628	ENSG00000160310	PRMT2	361.534	0.557041	0.17412	3.19918	0.00137819	0.016915
ENST00000264346	ENSG00000138642	HERC6	405.74	0.556956	0.180161	3.09144	0.00199191	0.0227835
[truncated: 4,181 more rows]

[truncated: 2 more sheets: RNA-seq data 2, Uncropped blots]
